# Supplementary material for: Bis(chloro­acetato)-κ2 O,O′;κO-methanol-κO-bis­(2-methyl­furo[3,2-c]pyridine-κN)copper(II)
Source: Acta Crystallogr Sect E Struct Rep Online. 2008 Apr 2;64(Pt 5):m610–1. doi: 10.1107/S1600536808008404 (PMC2961079; doi:10.1107/S1600536808008404)
Supplement: Supplementary file 1 [file e-64-0m610-sup1.cif]

##############################################################################
###                                                                        ###
###        Electronic paper (Acta Crystallographica Section E)             ###
###                                                                        ###
##############################################################################
#                                                                            #
# This CIF contains the data in a paper accepted for publication in Acta     #
# Crystallographica Section E. It conforms to the requirements of Notes      #
# for Authors for Section E, and has been peer reviewed under the auspices   #
# of the IUCr Commission on Journals.                                        #
#                                                                            #
# Full details of the Crystallographic Information File format               #
# are given in the paper "The Crystallographic Information File (CIF):       #
# a New Standard Archive File for Crystallography" by S. R. Hall, F. H.      #
# Allen and I. D. Brown [Acta Cryst. (1991), A47, 655-685].                  #
#                                                                            #
# The current version of the core CIF dictionary is obtainable from          #
# ftp://ftp.iucr.org/pub/cif_core.dic. The current version number is 2.4.    #
#                                                                            #
# Software is freely available for graphical display of the structure(s) in  #
# this CIF.  For information consult the CIF home page http://www.iucr.org/  #
# cif/home.html                                                              #
#                                                                            #
# This file may be used for bona fide research purposes within the           #
# scientific community so long as proper attribution is given to the journal # 
# article from which it was obtained.                                        #
#                                                                            #
##############################################################################
                                             
data_global
_audit_creation_method     SHELXL-97
_journal_date_recd_electronic     2008-03-17
_journal_date_accepted     2008-03-28
_journal_name_full     'Acta Crystallographica, Section E'
_journal_year     2008
_journal_volume     64
_journal_issue      5
_journal_page_first     m610
_journal_page_last     m611
_journal_paper_category     QM
_journal_coeditor_code     OM2220
_publ_contact_author_name     'Moncol, Jan'
_publ_contact_author_address
;
Department of Inorganic Chemistry, Slovak
Technical University, Radlinsk\'eho 9, SK-812 37
Bratislava, Slovakia
;
_publ_contact_author_email     jan.moncol@stuba.sk
_publ_contact_author_fax     '+421 2593-25-186'
_publ_contact_author_phone     '+421 2524-93-198'
_publ_section_title
;\
Bis(chloroacetato)-\k^2^<i>O</i>,<i>O</i>';\k<i>O</i>-methanol-\kO-bis(2-\
methylfuro[3,2-<i>c</i>]pyridine-\k<i>N</i>)copper(II)
;
loop_
    _publ_author_name
    _publ_author_address
    'Miklo\<s, Du\<san'
;
Department of Inorganic Chemistry, Slovak
Technical University, Radlinsk\'eho 9, SK-812 37
Bratislava, Slovakia
;
    'Miklovi\<c, Jozef'
;
Department of Chemistry,
Faculty of Natural Science,
University of St. Cyril and Methodius,
SK-91701 Trnava, Slovakia
;
    'Mr\'azov\'a, Viera'
;
Department of Chemistry,
Faculty of Natural Science,
University of St. Cyril and Methodius,
SK-91701 Trnava, Slovakia
;
    'Moncol, Jan'
;
Department of Inorganic Chemistry, Slovak
Technical University, Radlinsk\'eho 9, SK-812 37
Bratislava, Slovakia
;
    'Seg\<la, Peter'
;
Department of Inorganic Chemistry, Slovak
Technical University, Radlinsk\'eho 9, SK-812 37
Bratislava, Slovakia
;
data_I
_audit_creation_method     SHELXL-97
_chemical_name_systematic
;
Bis(chloroacetato)-\k^2^<i>O</i>,<i>O</i>';\k<i>O</i>-methanol-\kO-bis(2-
methylfuro[3,2-<i>c</i>]pyridine-\k<i>N</i>)copper(II)
;
_chemical_name_common     ?
_chemical_formula_moiety     'C21 H22 Cl2 Cu N2 O7'
_chemical_formula_sum     'C21 H22 Cl2 Cu N2 O7'
_chemical_formula_iupac     '[Cu (C2 H2 Cl O2)2 (C8 H7 N O)2 (C H4 O)]'
_chemical_formula_weight     548.86
_chemical_melting_point     ?
_symmetry_cell_setting     monoclinic
_symmetry_space_group_name_H-M     'C 2/c'
_symmetry_space_group_name_Hall     -C2yc
loop_
    _symmetry_equiv_pos_as_xyz
    'x, y, z'
    '-x, y, -z+1/2'
    'x+1/2, y+1/2, z'
    '-x+1/2, y+1/2, -z+1/2'
    '-x, -y, -z'
    'x, -y, z-1/2'
    '-x+1/2, -y+1/2, -z'
    'x+1/2, -y+1/2, z-1/2'
_cell_length_a     19.860(3)
_cell_length_b     15.576(3)
_cell_length_c     15.017(3)
_cell_angle_alpha     90.00
_cell_angle_beta     97.917(3)
_cell_angle_gamma     90.00
_cell_volume     4600.9(15)
_cell_formula_units_Z     8
_cell_measurement_reflns_used     4021
_cell_measurement_theta_min     2.25
_cell_measurement_theta_max     25.01
_cell_measurement_temperature     173(2)
_exptl_crystal_description     block
_exptl_crystal_colour     green
_exptl_crystal_size_max     0.26
_exptl_crystal_size_mid     0.20
_exptl_crystal_size_min     0.16
_exptl_crystal_density_diffrn     1.585
_exptl_crystal_density_meas     ?
_exptl_crystal_density_method     'not measured'
_exptl_crystal_F_000     2248
_exptl_absorpt_coefficient_mu     1.227
_exptl_absorpt_correction_type     multi-scan
_exptl_absorpt_process_details     '(SORTAV; Blessing, 1995)'
_exptl_absorpt_correction_T_min     0.776
_exptl_absorpt_correction_T_max     0.891
_exptl_special_details
;
;
_diffrn_ambient_temperature     173(2)
_diffrn_radiation_type     MoK\a
_diffrn_radiation_wavelength     0.71073
_diffrn_radiation_source     'Enraf--Nonius FR590'
_diffrn_radiation_monochromator     graphite
_diffrn_measurement_device_type     'Nonius KappaCCD area-detector'
_diffrn_measurement_device     '95mm CCD camera on \k-goniostat'
_diffrn_measurement_method     '\w and \f'
_diffrn_detector_area_resol_mean     9
_diffrn_reflns_number     16690
_diffrn_reflns_av_R_equivalents     0.0764
_diffrn_reflns_av_sigmaI/netI     0.0589
_diffrn_reflns_theta_min     2.25
_diffrn_reflns_theta_max     25.01
_diffrn_reflns_theta_full     25.01
_diffrn_measured_fraction_theta_max     0.991
_diffrn_measured_fraction_theta_full     0.991
_diffrn_reflns_limit_h_min     -21
_diffrn_reflns_limit_h_max     23
_diffrn_reflns_limit_k_min     -16
_diffrn_reflns_limit_k_max     18
_diffrn_reflns_limit_l_min     -16
_diffrn_reflns_limit_l_max     17
_diffrn_standards_number     0
_diffrn_standards_interval_count     0
_diffrn_standards_interval_time     0
_diffrn_standards_decay_%     0
_refine_special_details
;
Refinement of <i>F</i>^2^ against ALL reflections. The weighted <i>R</i>-factor
<i>wR</i> and goodness of fit <i>S</i> are based on <i>F</i>^2^, conventional
<i>R</i>-factors <i>R</i> are based on <i>F</i>, with <i>F</i> set to zero for
negative <i>F</i>^2^. The threshold expression of <i>F</i>^2^ >
\s(<i>F</i>^2^) is used only for calculating <i>R</i>-factors(gt) <i>etc</i>.
and is not relevant to the choice of reflections for refinement.
<i>R</i>-factors based on <i>F</i>^2^ are statistically about twice as large
as those based on <i>F</i>, and <i>R</i>- factors based on ALL data will be
even larger.
;
_reflns_number_total     4021
_reflns_number_gt     3093
_reflns_threshold_expression     I>2\s(I)
_refine_ls_structure_factor_coef     Fsqd
_refine_ls_matrix_type     full
_refine_ls_R_factor_all     0.0655
_refine_ls_R_factor_gt     0.0431
_refine_ls_wR_factor_gt     0.0942
_refine_ls_wR_factor_ref     0.1034
_refine_ls_goodness_of_fit_ref     1.022
_refine_ls_restrained_S_all     1.022
_refine_ls_number_reflns     4021
_refine_ls_number_parameters     300
_refine_ls_number_restraints     0
_refine_ls_hydrogen_treatment     constr
_refine_ls_weighting_scheme     calc
_refine_ls_weighting_details
         'calc w=1/[\s^2^(Fo^2^)+(0.0452P)^2^+8.8488P] where P=(Fo^2^+2Fc^2^)/3'
_atom_sites_solution_hydrogens     geom
_atom_sites_solution_primary     direct
_atom_sites_solution_secondary     difmap
_refine_ls_shift/su_max     0.001
_refine_ls_shift/su_mean     0.000
_refine_diff_density_max     1.084
_refine_diff_density_min     -0.531
_refine_ls_extinction_method     none
_refine_ls_extinction_coef     ?
loop_
    _atom_type_symbol
    _atom_type_description
    _atom_type_scat_dispersion_real
    _atom_type_scat_dispersion_imag
    _atom_type_scat_source
    'C' 'C' 0.0033 0.0016
                         'International Tables Vol C Tables 4.2.6.8 and 6.1.1.4'
    'H' 'H' 0.0000 0.0000
                         'International Tables Vol C Tables 4.2.6.8 and 6.1.1.4'
    'Cl' 'Cl' 0.1484 0.1585
                         'International Tables Vol C Tables 4.2.6.8 and 6.1.1.4'
    'Cu' 'Cu' 0.3201 1.2651
                         'International Tables Vol C Tables 4.2.6.8 and 6.1.1.4'
    'N' 'N' 0.0061 0.0033
                         'International Tables Vol C Tables 4.2.6.8 and 6.1.1.4'
    'O' 'O' 0.0106 0.0060
                         'International Tables Vol C Tables 4.2.6.8 and 6.1.1.4'
_computing_data_collection     'COLLECT (Nonius, 1998)'
_computing_cell_refinement     'SCALEPACK (Otwinowski & Minor, 1997)'
_computing_data_reduction
;
DENZO and SCALEPACK (Otwinowski & Minor, 1997)
;
_computing_structure_solution     'SHELXS97 (Sheldrick, 2008)'
_computing_structure_refinement     'SHELXL97 (Sheldrick, 2008)'
_computing_molecular_graphics     'ORTEP-3 for Windows (Farrugia, 1997)'
_computing_publication_material     'enCIFer (Allen <i>et al.</i>,  2004)'
loop_
    _atom_site_type_symbol
    _atom_site_label
    _atom_site_fract_x
    _atom_site_fract_y
    _atom_site_fract_z
    _atom_site_U_iso_or_equiv
    _atom_site_adp_type
    _atom_site_calc_flag
    _atom_site_refinement_flags
    _atom_site_occupancy
    _atom_site_disorder_assembly
    _atom_site_disorder_group
    Cu Cu1 0.68144(2) 0.73110(3) 0.32031(2) 0.02193(13) Uani d . 1 . .
    Cl Cl1 0.47011(5) 0.61664(6) 0.48363(6) 0.0391(2) Uani d . 1 . .
    Cl Cl2 0.91758(6) 0.91134(8) 0.26724(8) 0.0570(3) Uani d . 1 . .
    O O1 0.70672(12) 0.67987(16) 0.18435(15) 0.0311(6) Uani d . 1 . .
    H H1O 0.7475 0.6953 0.1961 0.042 Uiso d R 1 . .
    O O4 0.60027(12) 0.65827(15) 0.31521(14) 0.0245(5) Uani d . 1 . .
    O O5 0.58725(13) 0.72145(16) 0.44549(15) 0.0329(6) Uani d . 1 . .
    O O8 0.75801(11) 0.81089(15) 0.34186(15) 0.0255(5) Uani d . 1 . .
    O O9 0.82188(13) 0.76344(17) 0.24003(16) 0.0346(6) Uani d . 1 . .
    O O17 0.85280(12) 0.44366(15) 0.51707(14) 0.0260(5) Uani d . 1 . .
    O O27 0.51950(12) 1.02340(16) 0.12018(15) 0.0308(6) Uani d . 1 . .
    N N11 0.73795(14) 0.63899(18) 0.39349(17) 0.0239(6) Uani d . 1 . .
    N N21 0.62599(14) 0.82756(18) 0.25534(17) 0.0234(6) Uani d . 1 . .
    C C1 0.7054(2) 0.5932(3) 0.1550(3) 0.0401(10) Uani d . 1 . .
    H H1A 0.7410 0.5605 0.1921 0.060 Uiso d R 1 . .
    H H1B 0.7131 0.5908 0.0920 0.060 Uiso d R 1 . .
    H H1C 0.6609 0.5684 0.1609 0.060 Uiso d R 1 . .
    C C2 0.51644(18) 0.6003(2) 0.3912(2) 0.0281(8) Uani d . 1 . .
    H H2A 0.5376 0.5426 0.3965 0.034 Uiso calc R 1 . .
    H H2B 0.4844 0.6017 0.3346 0.034 Uiso calc R 1 . .
    C C3 0.57154(17) 0.6670(2) 0.3861(2) 0.0241(7) Uani d . 1 . .
    C C6 0.86409(19) 0.8740(2) 0.3437(2) 0.0336(9) Uani d . 1 . .
    H H6A 0.8924 0.8462 0.3951 0.040 Uiso d R 1 . .
    H H6B 0.8411 0.9237 0.3674 0.040 Uiso d R 1 . .
    C C7 0.81103(17) 0.8109(2) 0.3028(2) 0.0261(8) Uani d . 1 . .
    C C12 0.72171(17) 0.5554(2) 0.3792(2) 0.0249(7) Uani d . 1 . .
    H H12 0.6819 0.5407 0.3395 0.030 Uiso calc R 1 . .
    C C13 0.76207(17) 0.4910(2) 0.4212(2) 0.0232(7) Uani d . 1 . .
    C C14 0.76156(18) 0.3984(2) 0.4209(2) 0.0275(8) Uani d . 1 . .
    H H14 0.7293 0.3623 0.3866 0.033 Uiso calc R 1 . .
    C C15 0.81551(18) 0.3731(2) 0.4786(2) 0.0266(8) Uani d . 1 . .
    C C16 0.84283(19) 0.2884(2) 0.5111(2) 0.0315(8) Uani d . 1 . .
    H H16A 0.8411 0.2836 0.5759 0.047 Uiso calc R 1 . .
    H H16B 0.8900 0.2830 0.4996 0.047 Uiso calc R 1 . .
    H H16C 0.8154 0.2426 0.4794 0.047 Uiso calc R 1 . .
    C C18 0.81968(17) 0.5148(2) 0.4800(2) 0.0244(7) Uani d . 1 . .
    C C19 0.83756(17) 0.5989(2) 0.4963(2) 0.0243(7) Uani d . 1 . .
    H H19 0.8771 0.6147 0.5360 0.029 Uiso calc R 1 . .
    C C20 0.79452(17) 0.6590(2) 0.4514(2) 0.0238(7) Uani d . 1 . .
    H H20 0.8051 0.7180 0.4617 0.029 Uiso calc R 1 . .
    C C22 0.63954(17) 0.9106(2) 0.2739(2) 0.0246(7) Uani d . 1 . .
    H H22 0.6757 0.9250 0.3197 0.030 Uiso calc R 1 . .
    C C23 0.60218(17) 0.9759(2) 0.2279(2) 0.0226(7) Uani d . 1 . .
    C C24 0.60092(18) 1.0681(2) 0.2304(2) 0.0263(8) Uani d . 1 . .
    H H24 0.6297 1.1042 0.2701 0.032 Uiso calc R 1 . .
    C C25 0.55152(18) 1.0935(2) 0.1662(2) 0.0275(8) Uani d . 1 . .
    C C26 0.5241(2) 1.1790(3) 0.1366(3) 0.0374(9) Uani d . 1 . .
    H H26A 0.5440 1.2229 0.1791 0.056 Uiso calc R 1 . .
    H H26B 0.4746 1.1790 0.1347 0.056 Uiso calc R 1 . .
    H H26C 0.5356 1.1917 0.0766 0.056 Uiso calc R 1 . .
    C C28 0.55083(18) 0.9522(2) 0.1590(2) 0.0266(8) Uani d . 1 . .
    C C29 0.53615(18) 0.8676(2) 0.1379(2) 0.0301(8) Uani d . 1 . .
    H H29 0.5011 0.8515 0.0913 0.036 Uiso calc R 1 . .
    C C30 0.57544(18) 0.8075(2) 0.1887(2) 0.0282(8) Uani d . 1 . .
    H H30 0.5665 0.7485 0.1761 0.034 Uiso calc R 1 . .
loop_
    _atom_site_aniso_label
    _atom_site_aniso_U_11
    _atom_site_aniso_U_22
    _atom_site_aniso_U_33
    _atom_site_aniso_U_12
    _atom_site_aniso_U_13
    _atom_site_aniso_U_23
    Cu1 0.0215(2) 0.0189(2) 0.0251(2) -0.00278(18) 0.00206(15) 0.00040(16)
    Cl1 0.0352(5) 0.0397(6) 0.0453(6) -0.0002(4) 0.0153(4) 0.0061(4)
    Cl2 0.0403(6) 0.0577(8) 0.0748(8) -0.0195(6) 0.0142(5) 0.0131(6)
    O1 0.0346(15) 0.0283(15) 0.0303(13) -0.0045(12) 0.0037(10) -0.0056(10)
    O4 0.0244(13) 0.0213(13) 0.0276(13) -0.0045(10) 0.0031(9) -0.0003(9)
    O5 0.0376(15) 0.0274(15) 0.0333(14) -0.0084(12) 0.0033(11) -0.0046(11)
    O8 0.0220(13) 0.0193(13) 0.0346(13) -0.0003(10) 0.0023(10) 0.0006(10)
    O9 0.0335(15) 0.0354(15) 0.0353(14) -0.0043(12) 0.0065(11) -0.0019(11)
    O17 0.0273(13) 0.0228(13) 0.0265(12) -0.0005(11) -0.0017(9) 0.0015(10)
    O27 0.0319(14) 0.0308(15) 0.0277(13) 0.0050(12) -0.0028(10) 0.0045(10)
    N11 0.0246(16) 0.0272(17) 0.0199(14) -0.0026(13) 0.0030(11) -0.0017(11)
    N21 0.0215(15) 0.0263(17) 0.0224(14) -0.0026(12) 0.0036(11) 0.0001(11)
    C1 0.051(3) 0.030(2) 0.040(2) -0.0026(19) 0.0080(18) -0.0042(17)
    C2 0.028(2) 0.0220(19) 0.0347(19) -0.0048(16) 0.0075(15) -0.0013(14)
    C3 0.0235(19) 0.0196(19) 0.0277(19) 0.0012(14) -0.0017(14) 0.0036(14)
    C6 0.026(2) 0.029(2) 0.046(2) -0.0072(16) 0.0048(16) 0.0026(16)
    C7 0.0230(19) 0.0218(19) 0.032(2) 0.0004(15) -0.0009(15) 0.0089(15)
    C12 0.0256(19) 0.024(2) 0.0245(17) -0.0046(15) 0.0002(13) -0.0020(14)
    C13 0.0274(19) 0.0249(19) 0.0171(16) -0.0026(15) 0.0020(13) -0.0008(13)
    C14 0.031(2) 0.026(2) 0.0242(18) -0.0025(16) -0.0014(14) -0.0038(14)
    C15 0.035(2) 0.0222(19) 0.0237(18) 0.0001(16) 0.0072(14) -0.0005(13)
    C16 0.034(2) 0.027(2) 0.034(2) 0.0018(16) 0.0025(15) 0.0015(15)
    C18 0.0265(19) 0.027(2) 0.0197(17) 0.0022(16) 0.0033(13) 0.0028(13)
    C19 0.0238(19) 0.025(2) 0.0236(17) -0.0045(15) 0.0007(13) -0.0014(13)
    C20 0.0247(19) 0.0228(19) 0.0239(17) -0.0055(15) 0.0030(13) -0.0022(13)
    C22 0.0252(19) 0.025(2) 0.0235(17) -0.0052(15) 0.0030(13) -0.0008(13)
    C23 0.0227(18) 0.0249(19) 0.0196(17) -0.0006(15) 0.0012(12) 0.0015(13)
    C24 0.0263(19) 0.024(2) 0.0282(18) -0.0022(15) 0.0024(14) 0.0000(14)
    C25 0.026(2) 0.027(2) 0.0302(19) -0.0004(16) 0.0081(15) 0.0017(14)
    C26 0.038(2) 0.035(2) 0.038(2) 0.0091(19) 0.0036(17) 0.0105(16)
    C28 0.0270(19) 0.031(2) 0.0220(18) 0.0021(16) 0.0052(14) 0.0024(14)
    C29 0.026(2) 0.034(2) 0.0280(19) -0.0029(16) -0.0042(14) -0.0020(15)
    C30 0.028(2) 0.027(2) 0.0298(19) -0.0072(16) 0.0023(14) -0.0049(15)
_geom_special_details
;
All e.s.d.'s (except the e.s.d. in the dihedral angle between two l.s. planes)
are estimated using the full covariance matrix. The cell e.s.d.'s are taken
into account individually in the estimation of e.s.d.'s in distances, angles
and torsion angles; correlations between e.s.d.'s in cell parameters are only
used when they are defined by crystal symmetry. An approximate (isotropic)
treatment of cell e.s.d.'s is used for estimating e.s.d.'s involving l.s.
planes.
;
loop_
    _geom_bond_atom_site_label_1
    _geom_bond_atom_site_label_2
    _geom_bond_site_symmetry_2
    _geom_bond_distance
    _geom_bond_publ_flag
    Cu1 O8 . 1.956(2) y
    Cu1 O4 . 1.964(2) y
    Cu1 N21 . 2.031(3) y
    Cu1 N11 . 2.046(3) y
    Cu1 O1 . 2.311(2) y
    Cu1 O5 . 2.833(2) y
    Cl1 C2 . 1.786(3) ?
    Cl2 C6 . 1.767(4) ?
    Cl2 Cl2 2_755 3.384(2) ?
    O1 C1 . 1.419(4) ?
    O1 H1O . 0.84 ?
    C1 H1A . 0.9800 ?
    C1 H1B . 0.9800 ?
    C1 H1C . 0.9800 ?
    O4 C3 . 1.282(4) ?
    O5 C3 . 1.239(4) ?
    C2 C3 . 1.519(5) ?
    C2 H2A . 0.9900 ?
    C2 H2B . 0.9900 ?
    O8 C7 . 1.273(4) ?
    O9 C7 . 1.240(4) ?
    C6 C7 . 1.509(5) ?
    C6 H6A . 0.9900 ?
    C6 H6B . 0.9900 ?
    N11 C12 . 1.351(4) ?
    N11 C20 . 1.359(4) ?
    C12 C13 . 1.382(5) ?
    C12 H12 . 0.9500 ?
    C13 C18 . 1.396(5) ?
    C13 C14 . 1.442(5) ?
    C14 C15 . 1.341(5) ?
    C14 H14 . 0.9500 ?
    C15 O17 . 1.404(4) ?
    C15 C16 . 1.484(5) ?
    C16 H16A . 0.9800 ?
    C16 H16B . 0.9800 ?
    C16 H16C . 0.9800 ?
    O17 C18 . 1.367(4) ?
    C18 C19 . 1.371(5) ?
    C19 C20 . 1.380(5) ?
    C19 H19 . 0.9500 ?
    C20 H20 . 0.9500 ?
    N21 C22 . 1.343(4) ?
    N21 C30 . 1.353(4) ?
    C22 C23 . 1.385(5) ?
    C22 H22 . 0.9500 ?
    C23 C28 . 1.399(5) ?
    C23 C24 . 1.438(5) ?
    C24 C25 . 1.337(5) ?
    C24 H24 . 0.9500 ?
    C25 O27 . 1.398(4) ?
    C25 C26 . 1.483(5) ?
    C26 H26A . 0.9800 ?
    C26 H26B . 0.9800 ?
    C26 H26C . 0.9800 ?
    O27 C28 . 1.362(4) ?
    C28 C29 . 1.378(5) ?
    C29 C30 . 1.379(5) ?
    C29 H29 . 0.9500 ?
    C30 H30 . 0.9500 ?
loop_
    _geom_angle_atom_site_label_1
    _geom_angle_atom_site_label_2
    _geom_angle_atom_site_label_3
    _geom_angle_site_symmetry_1
    _geom_angle_site_symmetry_3
    _geom_angle
    _geom_angle_publ_flag
    O8 Cu1 O4 . . 171.36(9) ?
    O8 Cu1 N21 . . 88.12(10) ?
    O4 Cu1 N21 . . 91.19(10) ?
    O8 Cu1 N11 . . 90.01(10) ?
    O4 Cu1 N11 . . 90.14(10) ?
    N21 Cu1 N11 . . 176.10(10) ?
    O8 Cu1 O1 . . 96.14(9) ?
    O4 Cu1 O1 . . 92.47(9) ?
    N21 Cu1 O1 . . 90.02(10) ?
    N11 Cu1 O1 . . 93.59(10) ?
    O8 Cu1 O5 . . 119.56(8) ?
    O4 Cu1 O5 . . 51.81(8) ?
    N21 Cu1 O5 . . 89.66(9) ?
    N11 Cu1 O5 . . 88.28(9) ?
    O1 Cu1 O5 . . 144.26(8) ?
    C1 O1 Cu1 . . 127.3(2) ?
    C1 O1 H1O . . 108.3 ?
    Cu1 O1 H1O . . 92.0 ?
    O1 C1 H1A . . 109.8 ?
    O1 C1 H1B . . 109.7 ?
    H1A C1 H1B . . 109.5 ?
    O1 C1 H1C . . 109.0 ?
    H1A C1 H1C . . 109.5 ?
    H1B C1 H1C . . 109.5 ?
    C3 O4 Cu1 . . 111.3(2) ?
    C3 O5 Cu1 . . 71.48(19) ?
    C3 C2 Cl1 . . 113.2(2) ?
    C3 C2 H2A . . 108.9 ?
    Cl1 C2 H2A . . 108.9 ?
    C3 C2 H2B . . 108.9 ?
    Cl1 C2 H2B . . 108.9 ?
    H2A C2 H2B . . 107.8 ?
    O5 C3 O4 . . 125.0(3) ?
    O5 C3 C2 . . 122.9(3) ?
    O4 C3 C2 . . 112.1(3) ?
    C7 O8 Cu1 . . 126.7(2) ?
    C7 C6 Cl2 . . 113.5(3) ?
    C7 C6 H6A . . 108.8 ?
    Cl2 C6 H6A . . 108.8 ?
    C7 C6 H6B . . 109.0 ?
    Cl2 C6 H6B . . 108.9 ?
    H6A C6 H6B . . 107.7 ?
    O9 C7 O8 . . 126.2(3) ?
    O9 C7 C6 . . 120.9(3) ?
    O8 C7 C6 . . 112.8(3) ?
    C12 N11 C20 . . 118.8(3) ?
    C12 N11 Cu1 . . 119.3(2) ?
    C20 N11 Cu1 . . 121.8(2) ?
    N11 C12 C13 . . 121.1(3) ?
    N11 C12 H12 . . 119.5 ?
    C13 C12 H12 . . 119.5 ?
    C12 C13 C18 . . 118.0(3) ?
    C12 C13 C14 . . 136.2(3) ?
    C18 C13 C14 . . 105.8(3) ?
    C15 C14 C13 . . 106.7(3) ?
    C15 C14 H14 . . 126.7 ?
    C13 C14 H14 . . 126.7 ?
    C14 C15 O17 . . 111.4(3) ?
    C14 C15 C16 . . 134.2(3) ?
    O17 C15 C16 . . 114.3(3) ?
    C15 C16 H16A . . 109.5 ?
    C15 C16 H16B . . 109.5 ?
    H16A C16 H16B . . 109.5 ?
    C15 C16 H16C . . 109.5 ?
    H16A C16 H16C . . 109.5 ?
    H16B C16 H16C . . 109.5 ?
    C18 O17 C15 . . 105.6(3) ?
    O17 C18 C19 . . 127.1(3) ?
    O17 C18 C13 . . 110.4(3) ?
    C19 C18 C13 . . 122.4(3) ?
    C18 C19 C20 . . 115.7(3) ?
    C18 C19 H19 . . 122.1 ?
    C20 C19 H19 . . 122.1 ?
    N11 C20 C19 . . 124.0(3) ?
    N11 C20 H20 . . 118.0 ?
    C19 C20 H20 . . 118.0 ?
    C22 N21 C30 . . 118.9(3) ?
    C22 N21 Cu1 . . 122.2(2) ?
    C30 N21 Cu1 . . 118.8(2) ?
    N21 C22 C23 . . 121.7(3) ?
    N21 C22 H22 . . 119.1 ?
    C23 C22 H22 . . 119.1 ?
    C22 C23 C28 . . 117.5(3) ?
    C22 C23 C24 . . 136.9(3) ?
    C28 C23 C24 . . 105.6(3) ?
    C25 C24 C23 . . 106.9(3) ?
    C25 C24 H24 . . 126.6 ?
    C23 C24 H24 . . 126.6 ?
    C24 C25 O27 . . 111.4(3) ?
    C24 C25 C26 . . 133.1(3) ?
    O27 C25 C26 . . 115.5(3) ?
    C25 C26 H26A . . 109.5 ?
    C25 C26 H26B . . 109.5 ?
    H26A C26 H26B . . 109.5 ?
    C25 C26 H26C . . 109.5 ?
    H26A C26 H26C . . 109.5 ?
    H26B C26 H26C . . 109.5 ?
    C28 O27 C25 . . 105.9(3) ?
    O27 C28 C29 . . 127.7(3) ?
    O27 C28 C23 . . 110.2(3) ?
    C29 C28 C23 . . 122.1(3) ?
    C28 C29 C30 . . 115.9(3) ?
    C28 C29 H29 . . 122.0 ?
    C30 C29 H29 . . 122.0 ?
    N21 C30 C29 . . 123.9(3) ?
    N21 C30 H30 . . 118.1 ?
    C29 C30 H30 . . 118.1 ?
loop_
    _geom_torsion_atom_site_label_1
    _geom_torsion_atom_site_label_2
    _geom_torsion_atom_site_label_3
    _geom_torsion_atom_site_label_4
    _geom_torsion_site_symmetry_1
    _geom_torsion_site_symmetry_2
    _geom_torsion_site_symmetry_3
    _geom_torsion_site_symmetry_4
    _geom_torsion
    _geom_torsion_publ_flag
    O8 Cu1 O1 C1 . . . . 136.2(3) ?
    O4 Cu1 O1 C1 . . . . -44.5(3) ?
    N21 Cu1 O1 C1 . . . . -135.7(3) ?
    N11 Cu1 O1 C1 . . . . 45.8(3) ?
    O5 Cu1 O1 C1 . . . . -46.2(3) ?
    N21 Cu1 O4 C3 . . . . -92.4(2) ?
    N11 Cu1 O4 C3 . . . . 83.9(2) ?
    O1 Cu1 O4 C3 . . . . 177.5(2) ?
    O5 Cu1 O4 C3 . . . . -3.75(19) ?
    O8 Cu1 O5 C3 . . . . -176.77(19) ?
    O4 Cu1 O5 C3 . . . . 3.81(19) ?
    N21 Cu1 O5 C3 . . . . 95.6(2) ?
    N11 Cu1 O5 C3 . . . . -87.7(2) ?
    O1 Cu1 O5 C3 . . . . 6.0(3) ?
    Cu1 O5 C3 O4 . . . . -5.6(3) ?
    Cu1 O5 C3 C2 . . . . 172.3(3) ?
    Cu1 O4 C3 O5 . . . . 8.2(4) ?
    Cu1 O4 C3 C2 . . . . -169.9(2) ?
    Cl1 C2 C3 O5 . . . . 7.2(4) ?
    Cl1 C2 C3 O4 . . . . -174.6(2) ?
    N21 Cu1 O8 C7 . . . . -106.4(3) ?
    N11 Cu1 O8 C7 . . . . 77.0(3) ?
    O1 Cu1 O8 C7 . . . . -16.6(3) ?
    O5 Cu1 O8 C7 . . . . 165.0(2) ?
    Cl2 Cl2 C6 C7 2_755 . . . -117.3(3) ?
    Cu1 O8 C7 O9 . . . . 4.8(5) ?
    Cu1 O8 C7 C6 . . . . -172.6(2) ?
    Cl2 C6 C7 O9 . . . . 29.4(4) ?
    Cl2 C6 C7 O8 . . . . -153.1(3) ?
    O8 Cu1 N11 C12 . . . . -156.7(2) ?
    O4 Cu1 N11 C12 . . . . 31.9(2) ?
    O1 Cu1 N11 C12 . . . . -60.6(2) ?
    O5 Cu1 N11 C12 . . . . 83.7(2) ?
    O8 Cu1 N11 C20 . . . . 18.3(3) ?
    O4 Cu1 N11 C20 . . . . -153.1(2) ?
    O1 Cu1 N11 C20 . . . . 114.4(2) ?
    O5 Cu1 N11 C20 . . . . -101.3(2) ?
    C20 N11 C12 C13 . . . . -1.0(5) ?
    Cu1 N11 C12 C13 . . . . 174.2(2) ?
    N11 C12 C13 C18 . . . . 0.9(5) ?
    N11 C12 C13 C14 . . . . -178.6(3) ?
    C12 C13 C14 C15 . . . . -179.1(4) ?
    C18 C13 C14 C15 . . . . 1.4(4) ?
    C13 C14 C15 O17 . . . . -0.6(4) ?
    C13 C14 C15 C16 . . . . 177.9(4) ?
    C14 C15 O17 C18 . . . . -0.4(4) ?
    C16 C15 O17 C18 . . . . -179.2(3) ?
    C15 O17 C18 C19 . . . . -179.3(3) ?
    C15 O17 C18 C13 . . . . 1.3(3) ?
    C12 C13 C18 O17 . . . . 178.7(3) ?
    C14 C13 C18 O17 . . . . -1.7(4) ?
    C12 C13 C18 C19 . . . . -0.7(5) ?
    C14 C13 C18 C19 . . . . 178.9(3) ?
    O17 C18 C19 C20 . . . . -178.7(3) ?
    C13 C18 C19 C20 . . . . 0.6(5) ?
    C12 N11 C20 C19 . . . . 0.9(5) ?
    Cu1 N11 C20 C19 . . . . -174.1(2) ?
    C18 C19 C20 N11 . . . . -0.7(5) ?
    O8 Cu1 N21 C22 . . . . -26.3(3) ?
    O4 Cu1 N21 C22 . . . . 145.1(3) ?
    O1 Cu1 N21 C22 . . . . -122.5(3) ?
    O5 Cu1 N21 C22 . . . . 93.3(3) ?
    O8 Cu1 N21 C30 . . . . 151.0(2) ?
    O4 Cu1 N21 C30 . . . . -37.6(2) ?
    O1 Cu1 N21 C30 . . . . 54.8(2) ?
    O5 Cu1 N21 C30 . . . . -89.4(2) ?
    C30 N21 C22 C23 . . . . 1.5(5) ?
    Cu1 N21 C22 C23 . . . . 178.7(2) ?
    N21 C22 C23 C28 . . . . -2.0(5) ?
    N21 C22 C23 C24 . . . . 178.3(4) ?
    C22 C23 C24 C25 . . . . 179.6(4) ?
    C28 C23 C24 C25 . . . . 0.0(4) ?
    C23 C24 C25 O27 . . . . -0.2(4) ?
    C23 C24 C25 C26 . . . . 178.3(4) ?
    C24 C25 O27 C28 . . . . 0.4(4) ?
    C26 C25 O27 C28 . . . . -178.4(3) ?
    C25 O27 C28 C29 . . . . 178.6(3) ?
    C25 O27 C28 C23 . . . . -0.4(3) ?
    C22 C23 C28 O27 . . . . -179.4(3) ?
    C24 C23 C28 O27 . . . . 0.3(4) ?
    C22 C23 C28 C29 . . . . 1.5(5) ?
    C24 C23 C28 C29 . . . . -178.8(3) ?
    O27 C28 C29 C30 . . . . -179.3(3) ?
    C23 C28 C29 C30 . . . . -0.4(5) ?
    C22 N21 C30 C29 . . . . -0.3(5) ?
    Cu1 N21 C30 C29 . . . . -177.6(3) ?
    C28 C29 C30 N21 . . . . -0.3(5) ?
loop_
    _geom_hbond_atom_site_label_D
    _geom_hbond_atom_site_label_H
    _geom_hbond_atom_site_label_A
    _geom_hbond_site_symmetry_A
    _geom_hbond_distance_DH
    _geom_hbond_distance_HA
    _geom_hbond_distance_DA
    _geom_hbond_angle_DHA
    O1 H1O O9 . 0.84 1.86 2.664(3) 158.7
    C12 H12 O4 . 0.95 2.44 2.944(4) 113.1
    C20 H20 O8 . 0.95 2.40 2.915(4) 114.1
    C22 H22 O8 . 0.95 2.41 2.886(4) 110.9
    C30 H30 O4 . 0.95 2.53 3.000(4) 110.6
    C6 H6A O5 7_666 0.99 2.60 3.510(4) 153.6
    C16 H16C O1 4_645 0.98 2.63 3.413(4) 137.4
    C14 H14 O9 4_645 0.95 2.55 3.450(4) 159.0
    C20 H20 O5 7_666 0.95 2.57 3.221(4) 126.3
    C29 H29 O5 2_655 0.95 2.69 3.451(4) 137.8
    C19 H19 O5 7_666 0.95 2.65 3.235(4) 120.1
    C16 H16A O9 6_566 0.98 2.65 3.610(4) 166.7
    C24 H24 O9 4_655 0.95 2.67 3.408(4) 134.7
    C1 H1B C14 6_565 0.98 2.87 3.834(4) 168
