# Supplementary material for: Bis(chloro­acetato)-κ2 O,O′;κO-methanol-κO-bis­(2-methyl­furo[3,2-c]pyridine-κN)copper(II)
Source: Acta Crystallogr Sect E Struct Rep Online. 2008 Apr 2;64(Pt 5):m610–1. doi: 10.1107/S1600536808008404 (PMC2961079; doi:10.1107/S1600536808008404)
Supplement: Supplementary file 2 [file e-64-0m610-Isup2.hkl]

#
# h,k,l, Fc-squared, Fo-squared, sigma(Fo-squared) and status flag
#
data_I
_shelx_title ' VM-22 in C 2/c'
_shelx_refln_list_code          4
_shelx_F_calc_maximum      721.80
_exptl_crystal_F_000      2248.00
_reflns_d_resolution_high  0.8404
 
loop_
 _symmetry_equiv_pos_as_xyz
 'x, y, z'
 '-x, y, -z+1/2'
 'x+1/2, y+1/2, z'
 '-x+1/2, y+1/2, -z+1/2'
 '-x, -y, -z'
 'x, -y, z-1/2'
 '-x+1/2, -y+1/2, -z'
 'x+1/2, -y+1/2, z-1/2'
 
_cell_length_a    19.8598
_cell_length_b    15.5757
_cell_length_c    15.0170
_cell_angle_alpha  90.000
_cell_angle_beta   97.917
_cell_angle_gamma  90.000
 
_shelx_F_squared_multiplier     1.000
 
loop_
 _refln_index_h
 _refln_index_k
 _refln_index_l
 _refln_F_squared_calc
 _refln_F_squared_meas
 _refln_F_squared_sigma
 _refln_observed_status
   4   0   0      935.33      860.03     83.87 o
   6   0   0     9921.23    10220.41    921.79 o
   8   0   0    39061.38    34983.59   1152.11 o
  10   0   0     4080.15     3373.46    154.67 o
  12   0   0    13375.71    13310.06    428.69 o
  14   0   0    31352.42    32130.67    912.72 o
  16   0   0      247.22      217.85    141.73 o
  18   0   0    14254.48    14475.08   1096.36 o
  20   0   0     5540.25     5769.57    404.69 o
  22   0   0     3520.63     3370.94    587.23 o
   3   1   0     7700.13     7696.99    517.77 o
   5   1   0      265.19      607.86     72.40 o
   7   1   0    29248.61    25347.62    732.79 o
   9   1   0     4974.93     5449.66    306.17 o
  11   1   0     4075.55     4101.04    197.52 o
  13   1   0      500.55     1292.23    294.21 o
  15   1   0        2.40      101.66     98.34 o
  17   1   0     2520.08     2742.97    181.30 o
  19   1   0     3200.29     2998.61    192.65 o
  21   1   0     1240.95      719.82    168.78 o
  23   1   0      365.84      420.49    346.10 o
   2   2   0    50640.16    55547.53   4372.99 o
   4   2   0     4905.35     5400.36    208.11 o
   6   2   0    19618.25    17135.67    598.78 o
   8   2   0    55392.33    52047.71   1165.36 o
  10   2   0     9422.06     9731.91    603.23 o
  12   2   0     5230.00     4665.66    154.58 o
  14   2   0    12878.65    11842.33    322.48 o
  16   2   0    13937.15    14006.58    396.28 o
  18   2   0      565.95      327.19    202.17 o
  20   2   0     3533.01     3678.62    265.28 o
  22   2   0     1400.56     1342.40    264.08 o
   1   3   0    46856.12    50709.09   3116.69 o
   3   3   0     8766.83     8230.99    227.11 o
   5   3   0     4139.18     3770.04    125.42 o
   7   3   0    10029.21    11400.47    711.90 o
   9   3   0     1196.18     1871.55    254.92 o
  11   3   0     7398.92     7480.40    249.92 o
  13   3   0      220.81      213.00     54.52 o
  15   3   0     3852.34     4339.06    204.75 o
  17   3   0      578.82      572.38     92.06 o
  19   3   0     3247.15     3368.90    145.79 o
  21   3   0     2388.34     2559.03    435.00 o
  23   3   0      880.01      264.92    468.19 o
   0   4   0    17692.23    16650.37    796.07 o
   2   4   0    47697.53    46097.93   2773.44 o
   4   4   0    10028.16    11359.48    978.33 o
   6   4   0    28640.59    28395.18   2623.91 o
   8   4   0    32743.14    32220.04   1095.80 o
  10   4   0     7016.36     7158.42    213.09 o
  12   4   0    15483.17    15869.52    414.66 o
  14   4   0    10629.18    10606.79    344.40 o
  16   4   0    10691.18    10384.42    341.67 o
  18   4   0     3042.92     3262.60    417.41 o
  20   4   0      555.32      745.68    159.39 o
  22   4   0     4727.64     4871.96   1005.54 o
   1   5   0    21480.36    20285.59    764.52 o
   3   5   0    74301.36    76792.50   7043.75 o
   5   5   0     3628.55     4731.93    220.56 o
   7   5   0     2968.11     3944.83    719.13 o
   9   5   0     9201.32     9528.12    432.68 o
  11   5   0     4348.24     4071.04    161.17 o
  13   5   0     2982.39     2479.13    174.64 o
  15   5   0       70.60      377.15    130.35 o
  17   5   0    10310.37    10461.47    341.90 o
  19   5   0      269.08      231.77    167.22 o
  21   5   0     5439.51     4790.83    372.78 o
   0   6   0    27639.49    23338.40    829.85 o
   2   6   0      294.90      324.53     67.10 o
   4   6   0    14359.46    15750.09    866.61 o
   6   6   0    20927.32    24897.32   2375.23 o
   8   6   0    29864.12    29607.35   1867.92 o
  10   6   0      134.00        5.78     76.93 o
  12   6   0     8168.99     8159.08    251.91 o
  14   6   0     1656.78     2070.27    245.18 o
  16   6   0       14.99       91.99    118.86 o
  18   6   0      131.38       76.34    165.58 o
  20   6   0     1433.98     1601.62    442.31 o
  22   6   0     4835.62     4632.82    470.01 o
   1   7   0     2272.22     2034.42    270.35 o
   3   7   0    15578.55    14914.02    377.53 o
   5   7   0    33953.55    46303.21   9161.16 o
   7   7   0    15074.18    17905.88   1005.92 o
   9   7   0      593.81      568.70     64.11 o
  11   7   0    34403.86    34903.24    941.51 o
  13   7   0     3721.05     3940.70    194.07 o
  15   7   0        7.91      123.85    128.23 o
  17   7   0     2443.72     2427.66    315.81 o
  19   7   0     7121.42     7219.54    506.39 o
  21   7   0      129.30       32.72    340.38 o
   0   8   0     3319.88     3583.02    453.13 o
   2   8   0       11.69       24.60    214.02 o
   4   8   0     4101.47     4987.82    390.49 o
   6   8   0    25571.16    26347.96   1358.23 o
   8   8   0     4608.52     4907.13    307.48 o
  10   8   0        3.05      -54.14     54.14 o
  12   8   0      623.56      264.90    106.67 o
  14   8   0    17066.87    18256.12    495.25 o
  16   8   0     1430.56     1556.83    159.71 o
  18   8   0      189.08      117.06    170.06 o
  20   8   0     4213.05     4167.10    532.18 o
   1   9   0    21598.80    22250.63    675.35 o
   3   9   0     1452.43     1016.39    147.51 o
   5   9   0     7253.33     5939.30    226.03 o
   7   9   0     1869.96     2269.49    182.56 o
   9   9   0     6369.91     6781.11    484.38 o
  11   9   0     6330.46     6802.36    199.64 o
  13   9   0     7987.77     8584.70    483.70 o
  15   9   0      158.05      222.73    215.43 o
  17   9   0       69.98       -8.90    178.04 o
  19   9   0     6228.70     6969.78    506.62 o
   0  10   0     2635.71     3764.22    646.61 o
   2  10   0     2480.97     3259.92   1568.44 o
   4  10   0     4094.08     4041.68    239.14 o
   6  10   0     1864.88     1890.44    122.14 o
   8  10   0      942.59     1059.14    116.57 o
  10  10   0     1121.97     1004.53     85.71 o
  12  10   0      803.23      412.96    175.04 o
  14  10   0      869.70     1166.17    174.08 o
  16  10   0      214.23      -42.79    147.38 o
  18  10   0     2579.30     2349.25    340.43 o
   1  11   0     1966.74     2481.78    217.20 o
   3  11   0    14350.35    14605.55    409.93 o
   5  11   0     5620.61     5802.48    245.28 o
   7  11   0     1061.63     1116.08    137.01 o
   9  11   0     2509.23     2967.71    242.28 o
  11  11   0     1868.57     2118.57    157.09 o
  13  11   0     1745.37     1469.96    161.98 o
  15  11   0     1658.69     1903.89    314.21 o
  17  11   0     8063.38     8565.68    945.31 o
   2  12   0     1317.06     1687.43   1113.40 o
   4  12   0     2131.27     2026.79    166.69 o
   6  12   0     1713.41     1678.68    236.19 o
   8  12   0      817.23      933.83    138.96 o
  10  12   0     3369.48     3599.92    292.70 o
  12  12   0     1208.27     1426.32    220.46 o
  14  12   0      608.43      677.98    170.42 o
  16  12   0      570.46      778.94    291.69 o
   1  13   0     3092.95     2919.98    188.14 o
   3  13   0    11276.39    11163.84    391.88 o
   5  13   0       32.84      228.47    126.80 o
   7  13   0     1871.59     2021.55    326.48 o
   9  13   0     5212.60     5260.42    187.04 o
  11  13   0    17088.21    19477.85    848.35 o
  13  13   0      106.91     -101.29    101.29 o
  15  13   0      276.45      382.09    343.96 o
   0  14   0     2614.34     3471.71    636.86 o
   2  14   0     1325.94     1390.55    148.60 o
   4  14   0     2498.21     1979.12    312.42 o
   6  14   0      663.79      684.15    262.85 o
   8  14   0       13.26     -166.08    166.08 o
  10  14   0      283.05      347.66    128.70 o
  12  14   0      641.12      680.60    145.33 o
  14  14   0       30.86      346.77    349.29 o
   1  15   0     4245.17     4621.62    247.47 o
   3  15   0     4743.89     5141.80    239.07 o
   5  15   0     2137.62     2026.85    226.69 o
   7  15   0     1421.91     1516.70    501.89 o
   9  15   0     4679.07     5655.77    571.69 o
  11  15   0    13150.03    14032.72    566.28 o
  13  15   0      661.53      350.69    367.80 o
   0  16   0      615.34      872.39    246.67 o
   2  16   0      232.91      273.39    168.83 o
   4  16   0     1465.67     1839.70    220.32 o
   6  16   0       36.26      646.12    268.86 o
   8  16   0     1086.10     1756.99    495.01 o
  10  16   0     1292.69      751.72    234.49 o
   1  17   0     2127.98     1894.45    398.55 o
   3  17   0     2493.85     2024.43    790.51 o
   5  17   0     6875.20     7291.63    537.75 o
   7  17   0        0.18      -47.96    572.65 o
   9  17   0     2540.45     2743.40    829.56 o
   0  18   0     2161.83     1444.55    528.89 o
   2  18   0       89.59       88.54    225.46 o
   4  18   0       31.21      374.88    309.72 o
 -23   1   1     3059.89     2276.38    378.52 o
 -21   1   1       54.43     -150.66    159.31 o
 -19   1   1      450.63      476.59    158.64 o
 -17   1   1     9481.47     9174.74    291.34 o
 -15   1   1     1576.28     1590.60    127.28 o
 -13   1   1      481.91      560.83     96.66 o
 -11   1   1     2453.00     3311.33    260.26 o
  -9   1   1    18300.96    18021.85    475.88 o
  -7   1   1    12507.85    13648.25    440.89 o
  -5   1   1     8512.77     6976.08    268.04 o
  -3   1   1    29764.35    28163.41   1433.99 o
   1   1   1        2.65       42.97     63.99 o
   3   1   1    30618.12    27625.23    761.41 o
   7   1   1       29.05      -47.07     47.07 o
   9   1   1     9574.56     9452.17    281.04 o
  11   1   1    11701.45    10501.46    264.16 o
  13   1   1    15530.30    14489.43    367.60 o
  15   1   1     1562.11     1739.71    141.96 o
  17   1   1      230.19      242.14    119.13 o
  19   1   1     3911.38     3516.03    202.37 o
  21   1   1      366.63      327.86    191.12 o
  23   1   1      154.28      298.53    211.64 o
 -22   2   1      459.87      603.02    322.79 o
 -20   2   1      133.89      196.23    145.18 o
 -18   2   1    11082.51    11193.57    336.17 o
 -16   2   1     3023.45     3602.07    794.32 o
 -14   2   1      578.47     1080.07    499.59 o
 -12   2   1    12810.83    13071.63    439.01 o
 -10   2   1      233.58     1238.64    820.76 o
  -8   2   1    19159.41    19376.71   4318.15 o
  -6   2   1      688.34      841.32    119.81 o
  -4   2   1    16644.40    15445.08   1250.48 o
  -2   2   1     4029.52     4809.39    206.60 o
   0   2   1      293.39      350.27     51.76 o
   2   2   1    16280.55    14878.76    331.31 o
   4   2   1    35641.68    33875.45    731.00 o
   6   2   1    29633.90    25977.50    583.83 o
   8   2   1     2685.62     2364.31    112.74 o
  10   2   1    25529.26    24938.37    633.38 o
  12   2   1     1053.85     1069.06     96.92 o
  14   2   1     4273.46     4276.44    192.17 o
  16   2   1        9.28      -90.95     90.95 o
  18   2   1        0.37     -140.39    154.36 o
  20   2   1     3162.78     3381.04    273.49 o
  22   2   1     3561.07     3828.37    388.85 o
 -23   3   1     2406.57     2520.81    990.01 o
 -21   3   1     1467.99     2115.16    288.85 o
 -19   3   1    10458.74    10467.39    369.31 o
 -17   3   1     2468.99     2412.95    145.88 o
 -15   3   1     1003.06     1635.21    347.44 o
 -13   3   1     2154.77     2056.54    118.55 o
 -11   3   1    48126.64    45823.41   1102.62 o
  -9   3   1    10309.35    10205.13    264.43 o
  -7   3   1       31.75      210.14    343.79 o
  -5   3   1     1760.47     1623.12    124.17 o
  -3   3   1     9493.07     9610.31   2173.42 o
  -1   3   1    46964.66    43206.18   2642.80 o
   1   3   1      545.10      512.43     41.94 o
   3   3   1     8945.01     9317.04    219.51 o
   5   3   1    29504.99    30567.14    638.94 o
   7   3   1    31208.37    27093.73    610.22 o
   9   3   1     7004.12     6927.03    217.04 o
  11   3   1    20874.55    20030.34    487.80 o
  13   3   1     4543.52     4704.33    150.37 o
  15   3   1     3709.34     3773.87    134.85 o
  17   3   1       64.65      108.79     77.00 o
  19   3   1      732.09      867.98     97.92 o
  21   3   1     2880.36     2815.99    183.58 o
 -22   4   1      496.37      504.05    399.02 o
 -20   4   1      459.45      749.94    184.39 o
 -18   4   1       54.19       43.85    178.08 o
 -16   4   1     2440.34     2904.21    626.19 o
 -14   4   1      225.45      224.70    291.77 o
 -12   4   1    10585.45    10726.41    401.39 o
 -10   4   1      571.27      898.01    226.37 o
  -8   4   1    11483.52    17562.30   5781.04 o
  -6   4   1      391.39      638.75   1688.13 o
  -4   4   1     2412.53     2532.54    163.44 o
  -2   4   1    15649.65    13865.76    473.67 o
   0   4   1     8908.83     8337.64    246.81 o
   2   4   1     4118.32     4333.55    144.93 o
   4   4   1    10497.88    10918.04    278.18 o
   6   4   1      395.73      227.26     51.52 o
   8   4   1    14010.19    12836.06    585.85 o
  10   4   1    19963.91    19556.34    423.87 o
  12   4   1       16.91       59.98     47.07 o
  14   4   1      875.43      699.59     91.11 o
  16   4   1      189.10        5.71     98.44 o
  18   4   1     2889.89     2813.26    188.70 o
  20   4   1      205.22      167.66    145.40 o
  22   4   1     1052.21      732.25    399.49 o
 -21   5   1     1393.97     1245.67    341.94 o
 -19   5   1      397.90      326.26    192.39 o
 -17   5   1     5265.11     7193.69   1201.14 o
 -15   5   1      301.40      144.84    155.94 o
 -13   5   1      901.92      898.20    126.05 o
 -11   5   1     9600.14     9155.08    423.18 o
  -9   5   1    21585.23    22329.46    890.54 o
  -7   5   1    20100.88    21847.26   1070.09 o
  -5   5   1    34177.67    33936.33   3629.35 o
  -3   5   1    11293.89    11637.52    893.37 o
  -1   5   1     1977.38     2316.99    112.43 o
   1   5   1     1656.01     1769.19    137.31 o
   3   5   1    12910.67    11227.53    308.30 o
   5   5   1    14924.35    14028.50    878.60 o
   7   5   1    18854.58    21779.24    478.65 o
   9   5   1     1081.14      946.41     89.14 o
  11   5   1      699.82      779.97    104.54 o
  13   5   1    13915.65    13909.94    391.13 o
  15   5   1     1640.27     1721.15    129.07 o
  17   5   1     2609.98     2845.15    333.88 o
  19   5   1     3170.20     3212.00    213.94 o
  21   5   1     6265.21     5685.48    387.47 o
 -22   6   1      219.61      -50.55    366.01 o
 -20   6   1     3474.69     3832.56    385.08 o
 -18   6   1     2331.83     2308.14    204.63 o
 -16   6   1       51.43      -34.60    102.13 o
 -14   6   1      212.08      249.54    133.16 o
 -12   6   1       74.84       26.79     93.59 o
 -10   6   1      202.77       92.35     83.71 o
  -8   6   1      286.39      322.32   1138.47 o
  -4   6   1      459.34      512.28    567.10 o
  -2   6   1    10718.51    12597.61    416.83 o
   0   6   1     8919.90     8352.59    238.60 o
   2   6   1    29129.09    28740.47    741.17 o
   4   6   1      472.42      179.18    191.66 o
   6   6   1     6780.60     6866.66    170.50 o
   8   6   1    14478.99    14261.93    358.66 o
  10   6   1     3295.40     3845.42    151.31 o
  12   6   1       27.61       86.75     84.88 o
  14   6   1     1827.88     2036.12    177.81 o
  16   6   1      225.70      250.27    104.16 o
  18   6   1       43.00      200.85    138.95 o
  20   6   1     1010.99      958.71    299.61 o
 -21   7   1     1135.46     1570.62    294.65 o
 -19   7   1     1702.84     1605.97    410.03 o
 -17   7   1      640.51      805.38    245.31 o
 -15   7   1     2903.07     3199.53    295.98 o
 -13   7   1     7812.82     7846.04    272.23 o
 -11   7   1     1244.82     1370.83    115.76 o
  -9   7   1     8216.95     8841.09    546.40 o
  -7   7   1     4214.60     5932.01    601.22 o
  -5   7   1     5296.51    16306.27   4037.41 o
  -3   7   1       54.30      237.01    750.48 o
  -1   7   1     2227.83     2927.49    168.09 o
   1   7   1     1099.57      957.75     86.97 o
   3   7   1     1265.01     1315.79    140.81 o
   5   7   1   121587.20   123223.26   3697.54 o
   7   7   1    10526.52    12307.55    298.93 o
   9   7   1      619.67      461.98     74.92 o
  11   7   1    16394.15    16143.03    394.12 o
  13   7   1      516.82      451.79    124.97 o
  15   7   1      646.08      486.88    167.44 o
  17   7   1     1492.15     1379.17    146.70 o
  19   7   1     4085.44     4131.59    351.94 o
  21   7   1      219.98      320.58    323.36 o
 -20   8   1      171.53      371.44    256.20 o
 -18   8   1     5033.37     5336.61    284.37 o
 -16   8   1     6820.59     7676.66    285.57 o
 -14   8   1     6677.95     7004.20    341.01 o
 -12   8   1      423.39      344.41    124.05 o
 -10   8   1     1634.61     1796.14    140.90 o
  -8   8   1     6574.36     8023.18    870.07 o
  -6   8   1    20356.72    25094.69   1740.21 o
  -4   8   1     4801.05     6541.10    425.84 o
  -2   8   1      526.69      562.69     84.40 o
   0   8   1      910.69     1312.41    156.02 o
   2   8   1     7135.87     6036.31    253.25 o
   4   8   1     4673.70     3940.55    195.06 o
   6   8   1    10949.78     9974.61    368.75 o
   8   8   1     3342.30     3465.00    162.81 o
  10   8   1     3851.97     3551.22    347.59 o
  12   8   1     9161.26     8967.71    293.81 o
  14   8   1    10553.22    10821.10    320.36 o
  16   8   1     1750.16     1871.72    190.79 o
  18   8   1       10.92      216.88    139.70 o
  20   8   1       55.98     -168.80    543.00 o
 -19   9   1      117.90      533.44    462.07 o
 -17   9   1     2239.01     1872.95    190.78 o
 -15   9   1     5182.45     5366.41    248.14 o
 -13   9   1      345.09      416.23    140.59 o
 -11   9   1     5340.01     5359.16    367.52 o
  -9   9   1     4310.67     4488.26    389.39 o
  -7   9   1     6965.75     7409.68    392.69 o
  -5   9   1     5321.24     5362.15    382.37 o
  -3   9   1     3570.00     3404.71    161.38 o
  -1   9   1    12909.08    13240.30    821.03 o
   1   9   1     1470.25     1136.59    155.94 o
   3   9   1      265.84      365.14    162.15 o
   5   9   1      143.30      157.60    134.61 o
   7   9   1     5080.60     5909.19    172.91 o
   9   9   1       36.72      201.12     71.73 o
  11   9   1     5301.06     5714.30    211.75 o
  13   9   1      194.51      150.66    105.94 o
  15   9   1     4470.03     4140.63    348.82 o
  17   9   1      272.97      -64.85    173.59 o
  19   9   1     1377.10     1640.67    340.35 o
 -18  10   1      756.43     1041.10    351.75 o
 -16  10   1     2193.29     2088.95    241.51 o
 -14  10   1     5857.75     5604.82    415.51 o
 -12  10   1     5857.44     6353.27    384.54 o
 -10  10   1     2138.74     2625.23    132.57 o
  -8  10   1    10073.56     9809.71    709.32 o
  -6  10   1     5093.98     4926.62    186.74 o
  -4  10   1    12597.40    12301.54    432.56 o
  -2  10   1       25.25      591.65    275.78 o
   0  10   1     8971.41     8976.23    250.97 o
   2  10   1    11683.13    12086.30    417.56 o
   4  10   1     5861.19     6294.74    245.41 o
   6  10   1     4869.94     4866.64    173.80 o
   8  10   1      507.01      509.68    121.36 o
  10  10   1     4458.61     4919.31    162.45 o
  12  10   1     3699.36     4224.59    313.94 o
  14  10   1      910.55      724.80    163.72 o
  16  10   1     8290.31     8728.95    322.33 o
  18  10   1     2280.67     2332.42    525.59 o
 -17  11   1      317.33      198.87    265.85 o
 -15  11   1      448.23      440.03    162.04 o
 -13  11   1       78.09      107.85    165.17 o
 -11  11   1      186.22      452.29     96.69 o
  -9  11   1      445.49      505.02    136.51 o
  -7  11   1      905.30      973.85    115.44 o
  -5  11   1     6896.15     7415.95    551.05 o
  -3  11   1      645.72     1154.88    755.68 o
  -1  11   1     3096.53     4175.82   1138.48 o
   1  11   1      640.07     1193.49    526.35 o
   3  11   1      999.50     1170.59    150.20 o
   5  11   1      540.17      734.39    144.32 o
   7  11   1      146.86      116.91    135.15 o
   9  11   1      323.27      320.49     99.15 o
  11  11   1     1478.87     1602.01    163.78 o
  13  11   1      395.78      576.70    146.20 o
  15  11   1      443.27      552.99    148.65 o
  17  11   1     1416.21     1724.13    337.03 o
 -16  12   1     1864.77     1523.87    336.44 o
 -14  12   1     2158.69     2881.34    285.93 o
 -12  12   1    14079.26    16438.72   1344.43 o
 -10  12   1      105.11      361.32    106.15 o
  -8  12   1      121.28      -67.07    138.99 o
  -6  12   1      711.00      496.62    170.19 o
  -4  12   1     8648.17     8697.68    317.58 o
  -2  12   1        6.16      236.01    131.48 o
   0  12   1    20604.00    23447.68   1065.13 o
   2  12   1    41858.06    41883.36    999.34 o
   4  12   1      515.68      525.72    123.47 o
   6  12   1     4110.72     4233.12    234.77 o
   8  12   1    12729.35    13724.51    363.10 o
  10  12   1     2525.19     2561.03    144.62 o
  12  12   1      822.52      863.50    163.04 o
  14  12   1     4783.39     5061.86    262.18 o
  16  12   1     3905.72     3482.47    382.59 o
 -15  13   1      663.22      302.47    266.80 o
 -13  13   1       30.89       41.14     96.09 o
 -11  13   1      284.73      291.80    111.15 o
  -9  13   1     3600.05     3532.70    216.63 o
  -7  13   1    13632.26    13805.11    459.01 o
  -5  13   1     3159.16     3426.58    207.13 o
  -3  13   1        0.24      169.36    168.26 o
  -1  13   1      101.43      808.92   2747.76 o
   1  13   1      758.61     1008.22    366.07 o
   3  13   1    11113.94    10930.12    511.42 o
   5  13   1      140.77      129.88    200.96 o
   7  13   1     2559.89     2096.18    231.41 o
   9  13   1      294.02      159.59    119.20 o
  11  13   1        1.18     -130.27    130.27 o
  13  13   1      838.47      474.41    235.54 o
  15  13   1       10.34      783.64    650.28 o
 -14  14   1     1875.08     2082.59    375.41 o
 -12  14   1     2871.37     3416.26    263.93 o
 -10  14   1        2.26       52.79    117.96 o
  -8  14   1     7297.79     7387.95    562.18 o
  -6  14   1     6518.19     6230.40    279.80 o
  -4  14   1     2947.84     2691.27    188.13 o
  -2  14   1     1335.60     1767.92    401.11 o
   0  14   1     9470.31     9758.50    382.91 o
   2  14   1      864.22     1472.76    366.61 o
   4  14   1      230.80      302.45    161.20 o
   6  14   1     3472.24     3400.40    249.32 o
   8  14   1     5949.95     6925.25    279.64 o
  10  14   1     1464.69     1413.55    151.27 o
  12  14   1     1111.44     1347.60    170.03 o
  14  14   1     4987.50     6287.56    694.52 o
 -13  15   1        1.78     -148.83    337.47 o
 -11  15   1     1323.45     1253.51    320.96 o
  -9  15   1        0.63     -116.81    233.86 o
  -7  15   1     5113.43     4290.25    272.27 o
  -5  15   1      769.91      951.62    174.61 o
  -3  15   1        6.69      181.81    194.02 o
  -1  15   1      378.73      373.28    149.21 o
   1  15   1     1505.14     1944.80    244.24 o
   3  15   1     6167.72     6505.51    286.72 o
   5  15   1        4.96       74.53    135.34 o
   7  15   1      570.37      445.73    224.56 o
   9  15   1       99.87      134.84    155.03 o
  11  15   1      227.32      433.55    188.66 o
  13  15   1     1109.14     1061.01    256.03 o
 -10  16   1       47.29       75.45    189.84 o
  -8  16   1     3717.42     4868.20    671.93 o
  -6  16   1     1141.78     1072.72    292.96 o
  -4  16   1     1408.88     1238.78    298.29 o
  -2  16   1       60.12      254.92    147.87 o
   0  16   1     6905.82     6967.54    273.02 o
   2  16   1     2704.11     2484.56    261.38 o
   4  16   1      469.15      391.55    148.93 o
   6  16   1      940.55     1106.50    308.72 o
   8  16   1     2855.69     3341.40    395.72 o
  10  16   1     6411.17     6801.07    592.49 o
  -9  17   1      934.93      495.01    424.43 o
  -7  17   1      267.79      -72.25    347.41 o
  -5  17   1      328.02      229.68    316.22 o
  -3  17   1      320.77      383.18    281.75 o
  -1  17   1     2360.07     2886.70    365.69 o
   1  17   1      435.48      281.43    253.44 o
   3  17   1     2769.97     2398.09    314.98 o
   5  17   1      317.61     1181.81   1488.31 o
   7  17   1      188.97       53.25    325.80 o
   9  17   1     1737.99     1446.77    276.65 o
  -4  18   1     2050.17     1850.69    414.34 o
  -2  18   1        3.07      357.22    235.99 o
   0  18   1      759.00      638.63    427.72 o
   2  18   1     1057.33     1115.79    303.04 o
   4  18   1     1430.08     1259.97    394.31 o
 -22   0   2     5064.90     5136.40    541.12 o
 -20   0   2      967.14     1102.83    190.48 o
 -18   0   2     4722.07     5031.88    346.32 o
 -16   0   2     3491.83     4118.52    254.59 o
 -14   0   2      535.55      566.60    154.81 o
 -12   0   2    14689.30    12359.11    422.16 o
 -10   0   2      725.41      517.16    100.46 o
  -8   0   2    26767.97    27218.36    821.13 o
  -6   0   2    97225.09    94983.50   3522.15 o
  -4   0   2   166007.69   154293.73   4577.89 o
  -2   0   2     2547.30     2798.23     69.57 o
   0   0   2    57924.21    53889.88   2294.35 o
   2   0   2      404.04      564.95    126.57 o
   4   0   2     3151.58     4128.04    150.59 o
   6   0   2       82.97       82.06     71.81 o
  10   0   2   112158.15   105110.87   2955.42 o
  12   0   2      312.95      888.64    185.86 o
  14   0   2     2569.78     2402.59    193.39 o
  16   0   2    23486.83    21718.88    782.05 o
  18   0   2     4326.55     4900.73    319.57 o
  20   0   2       12.51      -21.36    226.33 o
  22   0   2     6435.01     7760.13    750.98 o
 -23   1   2     1425.85     1573.80    323.72 o
 -21   1   2      446.35        0.22    196.55 o
 -19   1   2      130.40     -137.59    137.59 o
 -17   1   2        5.36      263.56    136.89 o
 -15   1   2       90.68      272.40    108.80 o
 -13   1   2    23582.63    23147.64    474.69 o
 -11   1   2    12742.27    13953.73    342.63 o
  -9   1   2       33.56      593.36    775.88 o
  -7   1   2      814.69      977.38     80.50 o
  -5   1   2   100901.48   105616.16   2236.23 o
  -3   1   2    53237.07    50236.02   1172.95 o
  -1   1   2     9577.10     7895.01    402.34 o
   1   1   2    18270.58    18453.09    626.53 o
   3   1   2    90388.26    88331.88   2602.87 o
   5   1   2    18361.56    18187.60    433.72 o
   7   1   2    11027.19     9702.07    273.06 o
   9   1   2     8276.52     8222.03    235.03 o
  11   1   2     4698.93     4752.39    223.99 o
  13   1   2      436.66      578.93     99.29 o
  15   1   2     1855.02     1842.82    165.66 o
  17   1   2      338.38      418.78    161.64 o
  19   1   2     2099.90     1966.53    193.04 o
  21   1   2       98.09      -46.58    276.56 o
 -22   2   2     2068.47     1835.20    399.53 o
 -20   2   2    10262.83    10448.53    262.91 o
 -18   2   2     3130.29     3371.10    245.98 o
 -16   2   2     1768.84     1787.13    160.83 o
 -14   2   2     8475.91     8438.79    206.49 o
 -12   2   2    16750.62    18488.47    859.95 o
 -10   2   2    20463.33    20537.48    387.06 o
  -8   2   2     3892.61     3697.34    754.45 o
  -6   2   2    84461.34    79240.95   2359.28 o
  -4   2   2     1105.99     1327.52     55.77 o
  -2   2   2     2253.65     2016.83    101.20 o
   0   2   2    35907.05    35928.70    904.44 o
   2   2   2   173682.25   174461.48   4257.33 o
   4   2   2    10894.69    11098.87    266.12 o
   6   2   2    28667.46    28197.55    621.89 o
   8   2   2    20254.79    20459.80    483.41 o
  10   2   2    12542.69    10976.35    267.59 o
  12   2   2     6885.37     6121.02    193.87 o
  14   2   2     9937.38     9417.80    297.75 o
  16   2   2    22899.13    21602.76    747.22 o
  18   2   2     5409.09     5729.49    353.87 o
  20   2   2      306.94      207.93    115.61 o
  22   2   2      596.82     1118.34    787.68 o
 -23   3   2       18.72      -95.50    299.83 o
 -21   3   2       58.70      -93.67    293.07 o
 -19   3   2     2377.99     2453.18    211.36 o
 -17   3   2      617.91      602.07    124.26 o
 -15   3   2       12.27      184.46    146.57 o
 -13   3   2      146.52      255.79    106.51 o
 -11   3   2     5154.82     8800.88   3329.54 o
  -9   3   2     6445.75     8750.33   1334.17 o
  -7   3   2     3976.03     4173.95    156.35 o
  -5   3   2     5483.09     4394.19    150.50 o
  -3   3   2     4045.14     4110.83    125.83 o
  -1   3   2      419.07      378.45     34.37 o
   1   3   2        6.50      206.22     76.15 o
   3   3   2    87259.99    83825.86   1602.03 o
   5   3   2     4017.94     4572.40    148.92 o
   7   3   2    12832.90    13545.44    294.77 o
   9   3   2     9009.69     9205.95    219.15 o
  11   3   2    13778.30    14875.91    323.12 o
  13   3   2     4044.80     4351.71    144.50 o
  15   3   2      188.96       78.76     73.86 o
  17   3   2      299.88      287.95    113.21 o
  19   3   2     1100.37      998.58    119.30 o
  21   3   2     2197.04     2320.38    163.89 o
 -22   4   2      784.35      794.75    319.03 o
 -20   4   2     8835.72     8921.50    519.58 o
 -18   4   2      292.98      179.64    271.53 o
 -16   4   2        0.01      412.99    277.64 o
 -14   4   2    43758.28    44122.87   1052.29 o
 -12   4   2     3654.01     4135.08    268.12 o
 -10   4   2     8000.30     7329.10    211.91 o
  -8   4   2     2714.67     4030.55   1648.76 o
  -6   4   2    85893.78    83571.57   6891.21 o
  -2   4   2     8255.79     7067.98    200.30 o
   0   4   2    15293.26    14526.75    413.67 o
   2   4   2    45351.75    41067.30    873.24 o
   4   4   2    79444.98    75231.53   1585.96 o
   6   4   2    11749.01    11743.01    226.23 o
   8   4   2    23231.07    23454.16    474.28 o
  10   4   2    14041.20    13609.60    273.12 o
  12   4   2     5176.44     4909.42    254.64 o
  14   4   2     6592.80     6609.12    172.81 o
  16   4   2     2175.48     2375.61    115.99 o
  18   4   2      245.31      346.91     79.61 o
  20   4   2      100.33      148.44    114.37 o
  22   4   2     1662.51     1243.71    377.84 o
 -21   5   2      623.07      477.20    325.19 o
 -19   5   2      121.61      136.37    138.45 o
 -15   5   2      910.70      795.10    145.12 o
 -13   5   2     5715.25     5834.63    267.98 o
 -11   5   2        8.14       75.49     96.27 o
  -9   5   2    17206.28    17915.92   1365.12 o
  -7   5   2    20901.38    19949.23   1656.27 o
  -5   5   2    35179.82    39245.41   2732.79 o
  -3   5   2     6111.26     6722.74    200.46 o
  -1   5   2    11183.22     9938.37    298.93 o
   1   5   2     1749.42     1375.72    100.74 o
   3   5   2    29287.05    28210.06    609.20 o
   5   5   2    97056.65    96879.88   1899.29 o
   7   5   2      793.72      958.08     62.03 o
   9   5   2     1346.16     1451.62    115.19 o
  11   5   2     1553.30     1747.75    113.39 o
  13   5   2    22132.76    21932.04    518.45 o
  15   5   2     2920.03     2734.78    159.24 o
  17   5   2      125.52       19.25    289.58 o
  19   5   2     1194.02     1099.33    199.41 o
  21   5   2     3969.11     3891.80    454.54 o
 -22   6   2     2848.43     2660.54    390.59 o
 -20   6   2     3047.89     3530.63    360.22 o
 -18   6   2     2148.30     2781.28    342.30 o
 -16   6   2     2184.83     2171.42    168.68 o
 -14   6   2      443.79      301.60    111.84 o
 -12   6   2    28119.05    27446.20    603.09 o
 -10   6   2      950.10      927.35     87.65 o
  -8   6   2     7329.69     7027.36    622.93 o
  -6   6   2    16162.07    19749.81   2525.72 o
  -4   6   2    34940.90    33384.47   3299.11 o
  -2   6   2      203.75      237.81     51.72 o
   0   6   2     9150.95     8329.28    237.75 o
   2   6   2    16098.38    16548.39    435.15 o
   4   6   2    22857.44    24148.30    523.21 o
   6   6   2     3373.01     3257.13    146.53 o
   8   6   2    42361.59    43040.92    985.53 o
  10   6   2     3141.10     3244.30    142.36 o
  12   6   2      529.58      633.83     87.54 o
  14   6   2     1154.22     1311.40    105.98 o
  16   6   2     2330.04     2032.23    168.34 o
  18   6   2     5270.98     5426.53    333.06 o
  20   6   2       33.79      567.63    781.49 o
 -21   7   2     2224.53     2061.86    308.18 o
 -19   7   2      372.30      710.21    199.46 o
 -17   7   2      137.99      301.73    159.57 o
 -15   7   2     5321.31     5520.04    222.73 o
 -13   7   2        9.07      112.83    120.59 o
 -11   7   2     2179.26     2262.74    139.75 o
  -9   7   2    22949.99    23894.46   1420.81 o
  -7   7   2    15858.99    20526.55   1283.89 o
  -5   7   2       49.45      429.83    615.37 o
  -3   7   2     1725.07     1243.20     93.04 o
   1   7   2     3824.48     3401.91    186.05 o
   3   7   2    13753.14    14048.54    354.02 o
   5   7   2    24781.97    24979.01    485.96 o
   7   7   2     4228.71     3891.78    119.32 o
   9   7   2        0.87       -5.99     69.86 o
  11   7   2     1121.08     1138.38    176.76 o
  13   7   2      106.22      129.45     84.43 o
  15   7   2      298.52      194.14     97.31 o
  17   7   2       25.17      286.64    246.94 o
  19   7   2     3932.47     4119.58    450.42 o
  21   7   2     1330.88     1378.65    306.02 o
 -20   8   2       67.79      449.31    492.18 o
 -18   8   2     5774.46     6446.85    348.82 o
 -16   8   2       21.21      259.83    154.21 o
 -14   8   2      363.83      290.21    498.13 o
 -12   8   2     6389.54     6412.24    219.26 o
 -10   8   2     9057.04     9918.29    495.64 o
  -8   8   2     3298.49     3756.87    405.49 o
  -6   8   2    20218.80    22634.25   1489.82 o
  -4   8   2    23333.54    23695.40    551.43 o
  -2   8   2       24.06      -29.58     70.37 o
   0   8   2    13562.00    13801.25    368.84 o
   2   8   2     9827.92     8735.44    286.09 o
   4   8   2       26.28       68.07     57.03 o
   6   8   2      679.33      716.23     77.54 o
   8   8   2      181.75      116.58     82.17 o
  10   8   2     2473.11     2445.65    181.93 o
  12   8   2      340.52      385.41    103.06 o
  14   8   2     1140.73     1254.47    152.54 o
  16   8   2     2282.51     2396.24    259.17 o
  18   8   2       13.50       34.66    152.23 o
  20   8   2      293.60      328.86    304.64 o
 -19   9   2     1369.14      972.18    411.72 o
 -17   9   2    23105.55    22872.20    696.66 o
 -15   9   2     3183.15     3397.62    194.06 o
 -13   9   2     5556.28     6006.38    265.94 o
 -11   9   2     4764.76     5727.68    349.32 o
  -9   9   2    14061.66    14703.97   1478.75 o
  -7   9   2     3900.87     3672.81    173.45 o
  -5   9   2        6.86      -85.01    155.94 o
  -3   9   2    50512.58    50265.15   1271.86 o
  -1   9   2     7846.60     8626.88    223.99 o
   1   9   2     9708.80     9192.45    259.81 o
   3   9   2     4834.61     4665.21    197.16 o
   5   9   2     9252.33     8831.40    501.63 o
   7   9   2     6545.50     7245.98    211.11 o
   9   9   2     1016.64      989.58    176.70 o
  11   9   2     9734.86     9943.61    395.82 o
  13   9   2     7861.04     8369.71    280.85 o
  15   9   2     5902.51     5807.29    288.24 o
  17   9   2     4157.89     4057.33    243.66 o
  19   9   2     1949.83     2071.67    361.49 o
 -18  10   2     5771.21     6297.34    494.44 o
 -16  10   2     2034.88     1905.23    204.99 o
 -14  10   2     5177.35     5318.67    671.74 o
 -12  10   2       21.61       -0.81    129.90 o
 -10  10   2      238.03      310.57    113.82 o
  -8  10   2     2499.56     3014.99    171.87 o
  -6  10   2    16672.62    16346.25    484.01 o
  -4  10   2     2193.64     2158.65    489.81 o
  -2  10   2     5393.18     5229.37    201.27 o
   0  10   2      939.96      628.09     94.82 o
   2  10   2     7066.29     7031.91    285.33 o
   4  10   2     4371.38     4637.25    223.72 o
   6  10   2       16.02      -40.90     61.18 o
   8  10   2     2072.95     2016.44    132.57 o
  10  10   2      422.84      423.63    126.02 o
  12  10   2      488.13      179.18    163.95 o
  14  10   2    13458.81    12827.34    406.97 o
  16  10   2      496.94      545.83    195.99 o
  18  10   2       12.28      126.41    300.20 o
 -19  11   2      911.71      524.52    300.13 o
 -17  11   2     3881.27     5083.50    436.11 o
 -15  11   2     1612.58     1733.53    202.38 o
 -13  11   2      181.95      655.16    292.86 o
 -11  11   2      884.40     1254.94    144.41 o
  -9  11   2    20696.94    20716.68   1763.65 o
  -7  11   2    22329.88    22857.83    624.52 o
  -5  11   2     1523.75     1572.03    193.99 o
  -3  11   2    28697.13    28207.04    700.65 o
  -1  11   2    24057.20    23937.62    585.48 o
   1  11   2    17789.99    17503.69    423.70 o
   3  11   2     1034.62     1003.49    136.12 o
   5  11   2     5597.88     5165.22    408.00 o
   7  11   2      145.69        7.41     79.74 o
   9  11   2      561.73      651.82     91.11 o
  11  11   2      133.22      188.96    109.43 o
  13  11   2     8198.10     7989.33    313.08 o
  15  11   2     6524.31     5850.34    277.03 o
  17  11   2     1450.98     1016.26    375.02 o
 -16  12   2     1095.58      975.98    245.81 o
 -14  12   2      888.30      764.95    175.52 o
 -12  12   2      838.94     1391.22    158.32 o
 -10  12   2        5.64      333.97    203.75 o
  -8  12   2     1193.11     1235.50    137.22 o
  -6  12   2       36.45     -116.14    171.15 o
  -4  12   2      181.13      259.65    142.66 o
  -2  12   2     3031.37     3555.14    232.68 o
   0  12   2    17525.73    18727.67   2148.74 o
   2  12   2       71.06        3.26    498.11 o
   4  12   2     5676.92     5379.60    229.42 o
   6  12   2      687.44      855.34    125.07 o
   8  12   2     2539.02     2633.30    145.42 o
  10  12   2      696.25      780.26    111.99 o
  12  12   2       32.31      134.52    108.73 o
  14  12   2       35.87      193.43    152.82 o
  16  12   2      605.69      530.69    248.48 o
 -15  13   2     9334.01     9269.30   1157.53 o
 -13  13   2       38.64       17.12    125.18 o
 -11  13   2     2858.36     8029.21   2199.08 o
  -9  13   2     7269.39     7147.11    625.65 o
  -7  13   2      592.01      887.44    152.11 o
  -5  13   2      558.92      424.66    147.78 o
  -3  13   2     4031.04     4317.18    206.17 o
  -1  13   2    35670.70    36601.44    926.60 o
   1  13   2     1311.86     1394.51    137.61 o
   3  13   2      364.40      407.31    352.40 o
   5  13   2     7571.31     7632.14    296.46 o
   7  13   2     3369.06     3494.49    179.24 o
   9  13   2      216.60       60.45    100.95 o
  11  13   2     3389.42     3736.35    172.85 o
  13  13   2     7615.67     7392.50    275.61 o
  15  13   2      498.84      457.51    210.25 o
 -14  14   2      530.21      591.71    275.18 o
 -12  14   2        9.79       71.29    408.31 o
 -10  14   2      374.25      322.92    165.64 o
  -8  14   2        3.03       74.22    189.67 o
  -6  14   2     1694.62     1773.09    208.53 o
  -4  14   2       18.81       40.77    146.89 o
  -2  14   2     3457.01     3625.92    305.90 o
   0  14   2      497.29      506.57    144.80 o
   2  14   2      109.76       61.79    117.96 o
   4  14   2     1034.21     1178.64    345.83 o
   6  14   2      812.52      830.11    147.98 o
   8  14   2      431.61      315.54    127.77 o
  10  14   2       70.87      -53.80    111.43 o
  12  14   2       20.45     -117.34    158.88 o
  14  14   2      815.19     1080.65    303.03 o
 -13  15   2     1325.62     1050.68    605.11 o
 -11  15   2     3454.31     3631.56    614.22 o
  -9  15   2     3502.55     4123.95   1059.86 o
  -7  15   2      405.92      154.28    253.32 o
  -5  15   2      210.11       93.33    171.96 o
  -3  15   2      969.60     1016.73    149.99 o
  -1  15   2     7441.34     7524.05    467.81 o
   1  15   2     1706.97     1806.22    220.73 o
   3  15   2     2885.60     3057.90    252.88 o
   5  15   2     4557.28     3928.15    263.92 o
   7  15   2     9052.64     8447.05    460.88 o
   9  15   2        9.80      140.87    202.27 o
  11  15   2     3945.58     3527.53    270.16 o
  13  15   2     3004.42     2564.90    331.46 o
 -10  16   2      210.60      -78.61    265.93 o
  -8  16   2       13.13      129.87    400.90 o
  -6  16   2      103.02      292.83    638.05 o
  -4  16   2      103.39      141.60    166.26 o
  -2  16   2     3918.49     3275.11    230.43 o
   0  16   2      755.36      557.95    166.46 o
   2  16   2      300.61      178.66    151.67 o
   4  16   2       25.26       -3.99    131.91 o
   6  16   2       27.31      211.82    171.64 o
   8  16   2      191.12      249.32    215.44 o
  10  16   2      197.09     -139.78    175.65 o
  -9  17   2     4897.35     5072.41    660.64 o
  -7  17   2     1665.27     2002.20    420.19 o
  -5  17   2      230.05      582.84    458.30 o
  -3  17   2     7129.13     7174.16    435.73 o
  -1  17   2      836.92      672.91    384.90 o
   1  17   2     2354.58     2857.91    344.32 o
   3  17   2     2756.18     2921.66    347.69 o
   5  17   2     4063.02     4949.22   1041.77 o
   7  17   2     1285.13     1566.99    254.18 o
  -4  18   2       53.75     -105.66    331.72 o
  -2  18   2      543.28      519.09    259.18 o
   0  18   2     1751.82     1733.00    327.85 o
   2  18   2     4570.50     3835.03    415.13 o
   4  18   2       37.20     -139.41    540.18 o
 -23   1   3     4763.63     5321.47    464.10 o
 -21   1   3     5301.77     5622.77    415.09 o
 -19   1   3     1353.45     1679.84    200.45 o
 -17   1   3     5671.86     6089.73    226.70 o
 -15   1   3     5743.30     6028.44    174.57 o
 -11   1   3     3101.26     5322.33    838.01 o
  -7   1   3    82920.46    78165.41   1581.73 o
  -5   1   3     3355.52     3383.65    129.72 o
  -3   1   3     3592.89     4312.83    106.90 o
  -1   1   3    48779.63    47943.09    900.42 o
   1   1   3   143022.11   141164.53   3304.09 o
   3   1   3     9477.81     8406.91    277.51 o
   5   1   3    10870.04     9766.87    246.05 o
   7   1   3     3583.20     2990.05     96.14 o
   9   1   3       84.28      142.71    105.13 o
  11   1   3     1076.17     1137.78    146.70 o
  13   1   3    43402.50    42588.31    880.18 o
  15   1   3    20764.24    20499.39    539.52 o
  17   1   3     2883.58     2671.07    176.23 o
  19   1   3      277.57      209.21    153.22 o
  21   1   3     2894.96     2839.57    412.39 o
 -22   2   3      311.60      -97.43    324.07 o
 -20   2   3        8.31     -147.04    147.04 o
 -18   2   3     7941.80     8379.89    227.16 o
 -16   2   3       48.25      134.49    104.36 o
 -14   2   3       60.78     1064.33    571.05 o
 -12   2   3     1624.04     3251.93    881.59 o
 -10   2   3       23.98      602.54    514.46 o
  -8   2   3     3259.26     3315.07    101.63 o
  -6   2   3    11138.26    10385.86    472.79 o
  -4   2   3    19829.83    18244.90    400.36 o
  -2   2   3     2002.08     1902.77     57.01 o
   0   2   3    80093.05    76386.50   1512.01 o
   2   2   3    55084.51    53550.86    960.51 o
   4   2   3     9641.93     9088.88    205.92 o
   6   2   3     2469.38     2629.60     82.12 o
   8   2   3       49.18      107.89     50.53 o
  10   2   3      455.33      378.54     71.67 o
  12   2   3     5683.87     5714.29    174.67 o
  14   2   3    11021.54    10827.01    307.85 o
  16   2   3     1915.03     1833.99    152.54 o
  18   2   3      312.84      392.67    112.96 o
  20   2   3     6181.11     6111.02    648.23 o
  22   2   3     1180.82      937.54    412.66 o
 -23   3   3     1162.85     1464.83    332.24 o
 -21   3   3      555.98      817.86    316.37 o
 -19   3   3       17.47      162.15    619.53 o
 -17   3   3       79.76      137.92    140.81 o
 -15   3   3    32911.98    33279.97    789.23 o
 -13   3   3     8822.17     8329.94    238.10 o
 -11   3   3      393.05      766.45    142.20 o
  -9   3   3     9605.85     9528.77    356.73 o
  -7   3   3      688.48      542.92     59.30 o
  -5   3   3    18207.52    15624.93    425.91 o
  -3   3   3    20535.88    17455.45    444.67 o
  -1   3   3    49747.30    44015.22    968.41 o
   1   3   3      311.91      412.93     41.68 o
   3   3   3    58315.23    58137.45   1061.11 o
   5   3   3    28883.42    27458.16    586.54 o
   7   3   3    57123.04    56730.89   1121.19 o
   9   3   3    27142.15    27739.06    647.03 o
  11   3   3     2289.13     2138.64     90.55 o
  13   3   3     2539.25     2457.91    127.50 o
  15   3   3    10354.20    10998.26    366.70 o
  17   3   3       44.27       31.28     96.50 o
  19   3   3     5143.22     5478.48    273.99 o
  21   3   3      353.31      630.28    957.62 o
 -22   4   3     2987.01     3249.94    396.79 o
 -20   4   3     2271.45     2595.19    364.76 o
 -18   4   3     1307.02     1094.65    162.05 o
 -16   4   3     3534.22     3618.94    184.68 o
 -14   4   3       88.27      319.14   2190.31 o
 -12   4   3     2136.89     1909.66    137.35 o
 -10   4   3     1278.37     1402.91    125.88 o
  -8   4   3      401.79      483.01     72.77 o
  -6   4   3      544.28      557.58    367.56 o
  -4   4   3     4216.52     3270.93    113.47 o
  -2   4   3    15741.20    15368.79    399.99 o
   2   4   3     4125.66     3717.82    167.10 o
   4   4   3     8658.77     8382.01    192.03 o
   8   4   3       30.86      224.12     51.09 o
  10   4   3     5618.68     5438.43    150.33 o
  12   4   3       94.06      136.68    102.65 o
  14   4   3     1535.13     1544.93     94.73 o
  16   4   3      317.60      309.36     90.16 o
  18   4   3     3595.93     3899.74    232.44 o
  20   4   3     1643.88     1484.47    146.30 o
 -21   5   3      635.05      646.37    360.64 o
 -19   5   3        8.15      163.54    147.03 o
 -15   5   3      766.23      771.12    120.86 o
 -13   5   3      133.05      369.10    129.64 o
 -11   5   3      670.11      598.82     86.23 o
  -9   5   3    20706.06    21175.07    925.44 o
  -7   5   3    40744.57    43134.32   2545.18 o
  -5   5   3     4556.07     4834.77    161.50 o
  -3   5   3     2359.21     2605.30    107.21 o
  -1   5   3     7857.09     8372.75    249.96 o
   1   5   3    17691.96    15566.07    375.38 o
   3   5   3    21288.40    20911.91    442.94 o
   5   5   3    36696.71    37199.00    745.99 o
   7   5   3     6935.66     6822.90    263.49 o
   9   5   3      327.81       86.59     56.81 o
  11   5   3       15.70      108.50    124.01 o
  13   5   3      406.60      383.11     89.41 o
  15   5   3      429.10      380.35    188.61 o
  17   5   3       25.20       72.41     97.33 o
  19   5   3     1700.58     1854.99    257.57 o
  21   5   3     1525.49     1443.48    254.82 o
 -22   6   3      143.79      -67.16    255.06 o
 -20   6   3     1015.64     1647.33    333.16 o
 -18   6   3     6317.09     7247.01    329.45 o
 -16   6   3     2903.27     3115.37    211.14 o
 -14   6   3     7104.57     7423.44    259.16 o
 -12   6   3     1398.56     1444.34    241.65 o
 -10   6   3    38061.16    38840.92   1038.10 o
  -8   6   3    10326.80    10389.89    679.73 o
  -6   6   3     3861.73     4103.67    254.93 o
  -4   6   3    10611.62    10981.87    341.26 o
  -2   6   3      873.87     1135.40     67.44 o
   0   6   3     4796.59     4810.03    338.44 o
   2   6   3      163.68       92.75     57.98 o
   4   6   3    41275.89    40732.80    830.82 o
   6   6   3     6197.12     6524.54    163.16 o
   8   6   3     7244.03     7476.22    266.17 o
  10   6   3    19208.51    19278.16    755.83 o
  12   6   3     1316.70     1385.35    113.57 o
  14   6   3     4944.40     4813.36    213.44 o
  16   6   3     7489.93     7040.23    266.00 o
  18   6   3     6876.75     6386.64    284.17 o
  20   6   3      745.79      891.73    258.50 o
 -21   7   3     1147.18     1726.60    542.53 o
 -19   7   3     1196.32     1100.29    219.47 o
 -17   7   3     3611.21     3420.13    209.11 o
 -15   7   3     1734.28     1997.74    177.12 o
 -13   7   3      222.49      331.16    115.90 o
 -11   7   3      288.16      358.33     75.83 o
  -9   7   3    13095.57    13739.15    435.21 o
  -7   7   3    30724.81    31381.83   2529.53 o
  -5   7   3        5.37       14.28    129.04 o
  -3   7   3       10.16        7.07     64.26 o
  -1   7   3     5625.56     6787.96    214.07 o
   1   7   3    51314.57    51105.11   1216.76 o
   3   7   3     2626.30     2370.40     92.92 o
   5   7   3       15.87      -61.33     61.33 o
   7   7   3    20897.57    20809.98    420.25 o
   9   7   3      406.99      412.52     90.75 o
  11   7   3     2276.79     2394.96    126.62 o
  13   7   3      301.36      256.22    118.27 o
  15   7   3     6251.12     6546.95    270.44 o
  17   7   3       12.66      166.94    126.09 o
  19   7   3      170.12     -113.13    354.33 o
 -20   8   3      931.49      363.01    303.08 o
 -18   8   3    12334.26    13341.76    533.67 o
 -16   8   3     1734.18     3869.18    942.61 o
 -14   8   3      377.67      674.03    217.47 o
 -12   8   3     2222.43     2055.14    147.79 o
 -10   8   3     4675.47     3924.10    197.83 o
  -8   8   3    15279.23    18025.55   1342.84 o
  -6   8   3     9640.17     8482.51    250.01 o
  -4   8   3     4494.67     4121.85    180.25 o
  -2   8   3     2103.90     2361.68    125.43 o
   0   8   3      342.28      319.41    120.87 o
   4   8   3    24973.72    25284.72    530.81 o
   6   8   3      690.95     1094.46     84.04 o
   8   8   3     3203.44     3084.81    114.31 o
  10   8   3     1953.03     2136.19    113.33 o
  12   8   3    13445.51    13804.41    388.20 o
  14   8   3     2336.82     2462.46    150.44 o
  16   8   3     1025.98      912.00    156.25 o
  18   8   3     2202.50     1896.85    214.28 o
  20   8   3      841.26      928.60    361.11 o
 -19   9   3      832.36      735.19    314.29 o
 -17   9   3       71.24      638.46    220.98 o
 -15   9   3      136.40      845.31    410.89 o
 -13   9   3      639.95      897.61    139.97 o
 -11   9   3    13392.61    14453.00    818.27 o
  -9   9   3      354.60      109.66     92.20 o
  -7   9   3      572.91      428.33    110.80 o
  -5   9   3     9433.83     9361.74    249.26 o
  -3   9   3      237.85      456.91    252.09 o
  -1   9   3    10535.51    10419.99    281.14 o
   1   9   3        8.33       65.25     72.01 o
   3   9   3     1356.77     1297.94    128.39 o
   5   9   3      187.15      289.55     68.76 o
   7   9   3     8523.99     8351.01    267.73 o
   9   9   3     4801.66     4261.27    167.80 o
  11   9   3     2146.54     2369.04    162.71 o
  13   9   3      701.71      658.35    142.64 o
  15   9   3       11.58      -12.97    153.44 o
  17   9   3     1467.83     1594.06    197.19 o
  19   9   3      396.11      -12.23    286.30 o
 -18  10   3      178.66      560.86    313.60 o
 -16  10   3        4.60      125.38    155.25 o
 -14  10   3      164.35      792.39    523.64 o
 -12  10   3     5795.76     6728.91    382.04 o
 -10  10   3      297.14      406.54    126.59 o
  -8  10   3     5041.73     5566.63    242.81 o
  -6  10   3     9860.41    10907.01    328.18 o
  -4  10   3    17642.00    18949.38    757.76 o
  -2  10   3     5169.15     4966.39    353.65 o
   0  10   3      550.06      598.93    150.10 o
   2  10   3    15266.66    16635.29    401.08 o
   4  10   3     6326.87     6520.45    207.00 o
   6  10   3     5314.50     4842.56    163.49 o
   8  10   3    13259.17    13451.44    359.77 o
  10  10   3      109.34       74.38     88.84 o
  12  10   3     8689.01     8472.65    318.26 o
  14  10   3     4274.21     4151.03    440.10 o
  16  10   3     4013.96     3658.71    227.19 o
  18  10   3     2326.35     2753.46    396.25 o
 -17  11   3      252.40      583.00    316.77 o
 -15  11   3        5.54      134.68    159.99 o
 -13  11   3        4.12      -71.68    127.88 o
 -11  11   3     4651.93     5103.99    655.36 o
  -9  11   3     7162.77     7370.03    328.13 o
  -7  11   3     1614.38     1780.38    131.90 o
  -5  11   3      935.48     1175.38    140.32 o
  -3  11   3      487.63      478.87    172.60 o
  -1  11   3      854.14      855.96    104.84 o
   1  11   3     1280.69     1209.61    136.78 o
   3  11   3     1005.18     1131.92    118.46 o
   5  11   3     7716.42     7720.16    256.55 o
   7  11   3     2595.53     2537.14    128.86 o
   9  11   3     7198.54     7841.71    286.87 o
  11  11   3       28.39       59.70    102.42 o
  13  11   3      954.14      991.55    174.20 o
  15  11   3      669.89      785.94    173.78 o
  17  11   3      268.34     -154.55    597.11 o
 -16  12   3      725.80      799.14    474.77 o
 -14  12   3     4922.89     5049.58    331.87 o
 -12  12   3     3670.15     5564.75    683.80 o
 -10  12   3       35.33     -128.36    128.36 o
  -8  12   3     1083.54     1350.17    165.17 o
  -6  12   3    13254.64    12937.92    430.84 o
  -4  12   3    14390.23    14395.80    443.87 o
  -2  12   3    14531.36    14610.33    388.66 o
   0  12   3     2465.26     2257.66    167.07 o
   2  12   3     1424.77     1786.56    192.45 o
   4  12   3     3622.41     4006.92    243.25 o
   6  12   3      650.86      685.97    137.24 o
   8  12   3      277.45      149.49     78.03 o
  10  12   3     4993.12     5567.73    187.75 o
  12  12   3     4186.42     4300.38    187.49 o
  14  12   3      624.74      579.71    206.24 o
  16  12   3     1155.68     1929.59    376.08 o
 -15  13   3      729.20      670.91    267.09 o
 -13  13   3      431.31      330.07    198.96 o
 -11  13   3      274.22      452.75    173.48 o
  -9  13   3     2287.41     2191.09    212.44 o
  -7  13   3      151.79       49.36    137.26 o
  -5  13   3     5342.18     5456.81    477.67 o
  -3  13   3     1388.02     1345.42    145.40 o
  -1  13   3     1373.40     1517.27    160.83 o
   1  13   3     4857.58     4639.75    198.86 o
   3  13   3     4000.18     3966.40    198.11 o
   5  13   3     4221.55     3618.37    193.43 o
   7  13   3      516.75      524.31    118.20 o
   9  13   3      546.66      463.95    121.78 o
  11  13   3      178.24     -128.89    128.89 o
  13  13   3     2644.89     2925.87    445.94 o
  15  13   3       20.86       44.02    326.52 o
 -14  14   3      830.80     1202.04    293.10 o
 -12  14   3     3911.95     4757.59    470.79 o
 -10  14   3    19207.22    19251.95    551.35 o
  -8  14   3       13.86     -160.50    160.50 o
  -6  14   3       41.96     -154.27    212.51 o
  -4  14   3     7200.68     6850.07    272.83 o
  -2  14   3      666.42      776.43    135.29 o
   0  14   3     1762.84     1805.20    151.01 o
   2  14   3    12884.05    11836.26    343.78 o
   4  14   3    21321.83    20048.53    851.67 o
   6  14   3      657.39      622.15    118.48 o
   8  14   3       42.28     -148.42    148.42 o
  10  14   3     7809.68     8218.08    304.43 o
  12  14   3     5032.30     5361.36    291.33 o
  14  14   3      372.42      370.02    613.58 o
 -13  15   3     2197.91     1889.16    387.15 o
 -11  15   3      436.20      169.56    212.23 o
  -9  15   3     2432.06     2592.83    233.18 o
  -7  15   3       44.09      -36.27    180.26 o
  -5  15   3      910.70     1092.46    250.75 o
  -3  15   3       98.24      307.57    139.80 o
  -1  15   3       79.47      141.66    157.43 o
   1  15   3      252.88      -24.47    128.17 o
   3  15   3      544.88      513.40    216.25 o
   5  15   3     2076.37     2352.88    171.53 o
   7  15   3      806.32      767.18    191.89 o
   9  15   3      965.19      984.25    203.87 o
  11  15   3      246.93      383.64    186.61 o
 -10  16   3      669.66      696.62    294.94 o
  -6  16   3     2094.45     1986.68    544.41 o
  -4  16   3     2321.13     1794.08    183.15 o
  -2  16   3      879.97      531.46    251.83 o
   0  16   3        2.59      -77.65    178.56 o
   2  16   3     5101.65     5636.99    261.43 o
   4  16   3     1500.21     1319.85    191.63 o
   6  16   3     2021.31     2060.67    212.43 o
   8  16   3     2290.93     2198.95    479.95 o
  10  16   3     2240.86     2002.33    244.14 o
  -7  17   3      957.48     1135.01    523.71 o
  -5  17   3        1.22      -11.67    233.66 o
  -3  17   3      155.54     -206.76    399.49 o
  -1  17   3       26.58     -223.62    296.74 o
   1  17   3      404.56       47.05    267.89 o
   3  17   3     2639.91     2239.68    780.62 o
   5  17   3      421.00      383.92    224.65 o
   7  17   3      542.17      664.60    175.37 o
  -4  18   3     1802.87     1444.78    334.69 o
  -2  18   3      809.53     1293.20    306.96 o
   0  18   3      470.92      812.74    286.88 o
   2  18   3     2068.01     2210.92    411.75 o
 -22   0   4        2.72      485.24    197.33 o
 -20   0   4     3573.39     3412.45    195.62 o
 -18   0   4     2477.08     2962.06    291.13 o
 -16   0   4    28208.27    28136.85    767.76 o
 -14   0   4     1584.65     1488.96    124.26 o
 -12   0   4    46883.86    44746.66   1033.05 o
 -10   0   4      809.16      546.90     74.45 o
  -8   0   4     1714.92     1445.99     80.23 o
  -6   0   4    16714.23    18129.83    461.23 o
  -4   0   4   520989.13   509549.53  14964.63 o
  -2   0   4      120.96      284.55     61.67 o
   0   0   4     9520.19    11247.76    505.36 o
   2   0   4      186.00      215.61     25.88 o
   4   0   4     7871.50     8388.72    296.78 o
   8   0   4    27083.40    26528.05    993.09 o
  10   0   4    13226.81    14086.83    489.31 o
  12   0   4    15739.50    16065.90    554.59 o
  14   0   4      303.24       92.98    137.21 o
  16   0   4     1658.54     1749.82    198.19 o
  18   0   4    12525.01    11733.67    758.04 o
  20   0   4     2014.95     2156.87    299.23 o
  22   0   4       88.48      -47.05    526.06 o
 -23   1   4      519.16      725.23    285.40 o
 -21   1   4      278.38      170.00    102.05 o
 -19   1   4     1831.36     1728.81    140.70 o
 -17   1   4    11349.93    11601.46    404.65 o
 -15   1   4     3875.69     3890.01    195.86 o
 -13   1   4      526.09      913.45    293.85 o
 -11   1   4     1548.34     1189.49    162.25 o
  -9   1   4     1276.53     1327.62     57.91 o
  -7   1   4        2.63      -29.10     54.21 o
  -5   1   4      394.47      320.89     33.86 o
  -3   1   4   314072.81   330220.03   8461.67 o
  -1   1   4    11140.09    11720.91    206.31 o
   1   1   4    29801.70    27021.81    490.76 o
   3   1   4    26838.62    26699.21    647.05 o
   5   1   4      743.05     1015.13     64.25 o
   7   1   4    11221.08    11671.71    285.10 o
   9   1   4     1517.63     1417.69     86.13 o
  11   1   4      190.76      137.12     72.08 o
  13   1   4     1364.34     1781.03    103.52 o
  15   1   4        3.96      164.06    111.69 o
  17   1   4      171.25      233.65    128.29 o
  19   1   4     1249.48     1427.53    146.73 o
  21   1   4      684.46      232.71    323.15 o
 -22   2   4      118.24      310.43    628.64 o
 -20   2   4      945.62     1051.48    220.51 o
 -18   2   4     5113.78     5616.20    349.60 o
 -16   2   4     3662.65     3788.07    186.17 o
 -14   2   4     1139.48     1319.48     87.89 o
 -12   2   4     6486.35     6864.72    158.91 o
 -10   2   4    16215.23    15235.56    308.63 o
  -8   2   4     7044.86     6779.49    180.39 o
  -6   2   4     9728.66    10455.49    207.16 o
  -4   2   4     1650.31     1581.20     67.20 o
  -2   2   4    11870.10    11113.20    238.58 o
   0   2   4      625.59      584.44     39.77 o
   2   2   4    16098.15    14782.67    298.72 o
   4   2   4    46284.25    43398.36    883.91 o
   6   2   4      742.43     1049.60     52.07 o
   8   2   4     3698.01     3914.49    190.72 o
  10   2   4    10991.21     9772.32    281.78 o
  12   2   4    25818.21    25521.12    582.82 o
  14   2   4     4612.76     4593.49    179.68 o
  16   2   4     3823.44     3644.57    205.46 o
  18   2   4       91.93      -18.44    116.36 o
  20   2   4      117.69      246.13    114.11 o
 -23   3   4      619.10      756.79    340.65 o
 -21   3   4     2174.76     2752.48    358.90 o
 -19   3   4     1099.15     1025.03    235.13 o
 -17   3   4     4059.29     3752.46    197.44 o
 -15   3   4     6202.73     7343.71   1724.94 o
 -13   3   4     1013.05      932.80    155.80 o
 -11   3   4      162.03      249.28     84.59 o
  -9   3   4     1832.20     2006.81    114.51 o
  -7   3   4     3616.89     3499.21     97.61 o
  -5   3   4      194.22      152.52     42.38 o
  -3   3   4    33322.12    32029.61    724.52 o
  -1   3   4     3048.29     3079.57     82.57 o
   1   3   4     5862.47     6728.30    158.15 o
   3   3   4       35.18       74.94     33.98 o
   5   3   4     1621.60     1293.95     57.47 o
   7   3   4     2879.90     2527.87    106.36 o
   9   3   4      684.52      955.27     62.43 o
  11   3   4      767.49      896.98    130.35 o
  13   3   4    13362.03    13180.48    485.90 o
  15   3   4      281.78      503.27     84.72 o
  17   3   4     1322.88     1428.79    161.42 o
  19   3   4      188.07      113.86    133.55 o
  21   3   4      934.94     1200.78    379.29 o
 -22   4   4       46.44     -263.62    328.98 o
 -20   4   4        6.87      632.54    442.95 o
 -18   4   4    22018.96    22221.82    644.57 o
 -16   4   4      254.86      550.04    155.58 o
 -14   4   4      767.96      641.69     97.11 o
 -12   4   4     4920.07     4400.09    245.31 o
 -10   4   4    14284.21    12875.85    329.11 o
  -8   4   4     6150.84     6287.97    156.43 o
  -6   4   4     5322.71     4734.88    166.26 o
  -4   4   4    48065.37    46715.83   1202.89 o
  -2   4   4      620.04      740.09     52.16 o
   0   4   4      917.20      849.51     45.03 o
   2   4   4    29427.13    27075.93    524.99 o
   4   4   4    30758.38    30521.00    552.87 o
   6   4   4    16130.90    17239.28    366.35 o
   8   4   4     1478.22     1898.01     95.22 o
  10   4   4     8957.93     8113.15    190.50 o
  12   4   4     1924.80     1875.77    125.18 o
  14   4   4     1883.10     1998.69    108.00 o
  16   4   4     3759.82     4206.80    469.28 o
  18   4   4     3529.79     3425.19    302.99 o
  20   4   4     4781.33     4692.06    217.56 o
 -21   5   4      628.34       57.47    331.26 o
 -19   5   4     4566.83     4607.11    353.30 o
 -17   5   4     2640.24     3179.23    201.46 o
 -15   5   4      254.30      328.14    122.92 o
 -13   5   4     2854.89     2862.48    131.58 o
 -11   5   4     2071.64     2279.08    118.49 o
  -9   5   4     1198.26     1101.35     85.85 o
  -7   5   4    20207.29    19756.26    484.30 o
  -5   5   4      964.23     1193.10    112.74 o
  -3   5   4       22.64      -31.58     37.35 o
  -1   5   4      116.34       43.53     36.61 o
   1   5   4    12343.22    10957.50    275.51 o
   3   5   4     4627.19     3889.04    168.57 o
   5   5   4    35062.48    35070.16    642.04 o
   7   5   4     1511.32     1568.18    125.13 o
   9   5   4     9460.89     9183.22    195.26 o
  11   5   4      598.25      528.54     76.66 o
  13   5   4      650.81      707.41    146.74 o
  15   5   4     1644.23     1733.81    134.07 o
  17   5   4      642.41     1100.01    201.66 o
  19   5   4       20.89       88.11    149.78 o
  21   5   4     1355.29     1554.84    305.38 o
 -22   6   4      500.37      854.12    539.71 o
 -20   6   4     2493.69     2184.49    390.55 o
 -18   6   4      881.97     1599.24    442.78 o
 -16   6   4     7928.91     8176.72    300.71 o
 -14   6   4      417.31      500.24    227.52 o
 -12   6   4    19921.55    19219.98    490.25 o
 -10   6   4     9898.56    10966.86    271.15 o
  -8   6   4     7803.45     7757.56    233.43 o
  -6   6   4      853.97     1084.66    202.14 o
  -4   6   4    41522.20    38588.18    934.50 o
  -2   6   4    12102.78    11361.49    310.16 o
   0   6   4    21576.25    22246.21    476.25 o
   2   6   4     1808.11     1940.79     87.19 o
   4   6   4    30311.15    29916.90    722.00 o
   6   6   4    15220.70    13988.71    393.32 o
   8   6   4     2662.62     2759.08    122.00 o
  10   6   4      680.29      674.47    101.90 o
  12   6   4      480.94      576.64     82.09 o
  14   6   4     1778.11     1784.13    161.56 o
  16   6   4       93.86      169.05    111.68 o
  18   6   4    13290.28    13108.16    496.72 o
  20   6   4      790.85      991.32    526.06 o
 -21   7   4      173.82      288.99    268.03 o
 -19   7   4      161.20      -11.22    262.61 o
 -17   7   4     4203.24     4733.13    257.29 o
 -15   7   4     3467.78     3729.58    198.69 o
 -13   7   4      507.45      381.37    142.08 o
 -11   7   4      853.77      785.65    101.01 o
  -9   7   4     1124.57     1295.89    218.15 o
  -7   7   4     2901.73     2716.66    150.91 o
  -5   7   4    23269.63    22531.60    541.71 o
  -3   7   4    10598.12    10886.61    288.23 o
  -1   7   4     5776.80     5890.57    221.01 o
   1   7   4    18530.14    19960.20    419.73 o
   3   7   4     5181.58     5003.64    176.85 o
   5   7   4        4.04      -52.71     52.71 o
   7   7   4    46184.78    47108.79    873.45 o
   9   7   4     1017.50     1053.54     97.90 o
  11   7   4     5018.45     5241.81    216.52 o
  13   7   4      134.31      170.33    108.08 o
  15   7   4    10621.31    10683.59    369.24 o
  17   7   4       26.60      -49.87    151.28 o
  19   7   4     2006.13     1716.20    351.67 o
 -20   8   4     5600.69     6199.36    555.60 o
 -18   8   4     2396.00     3363.07    360.19 o
 -16   8   4     1974.65     2010.74    159.91 o
 -14   8   4     1200.92     1151.49    153.90 o
 -12   8   4     2624.81     2660.45    176.79 o
 -10   8   4     4811.29     4570.11    224.53 o
  -8   8   4     3510.12     4319.73    160.51 o
  -6   8   4    19958.27    21741.40    535.74 o
  -4   8   4      225.16      362.55     76.39 o
  -2   8   4    24218.34    24253.97    654.57 o
   0   8   4      423.15      629.84     84.68 o
   2   8   4    13211.22    14023.13    349.94 o
   4   8   4    35831.60    35683.07    724.03 o
   6   8   4     9638.17     9309.93    250.32 o
   8   8   4     4578.44     4369.29    147.74 o
  10   8   4     4106.52     4141.64    348.68 o
  12   8   4     4524.24     4778.18    241.51 o
  14   8   4     1384.24     1229.70    138.56 o
  16   8   4      416.43      389.59    140.30 o
  18   8   4     1534.07     1208.86    246.12 o
 -19   9   4       76.08      -71.03    334.34 o
 -17   9   4       12.05      369.72    237.57 o
 -15   9   4     6862.14     7234.03    682.29 o
 -13   9   4     1601.87     1662.48    234.18 o
 -11   9   4      360.30      509.98    105.81 o
  -9   9   4     1172.61     1390.65    136.65 o
  -7   9   4    16748.59    16417.69    610.57 o
  -5   9   4     7594.91     7969.68    230.87 o
  -3   9   4     1619.65     2010.79    176.72 o
  -1   9   4    20328.15    20646.13    510.05 o
   1   9   4      142.45      154.01     91.48 o
   3   9   4    13003.23    12877.26    299.07 o
   5   9   4      287.98      228.50     69.53 o
   7   9   4    35708.06    36093.58    680.20 o
   9   9   4     8934.35     8448.67    236.11 o
  11   9   4     6665.63     6139.59    215.51 o
  13   9   4      133.33      263.20    121.46 o
  15   9   4     2941.85     2962.83    326.13 o
  17   9   4     2327.56     2507.29    214.32 o
  19   9   4     1634.32     1428.80    314.31 o
 -18  10   4      380.55      627.12    310.98 o
 -16  10   4      998.56     1481.60    172.25 o
 -14  10   4      319.63       65.95    141.57 o
 -12  10   4     2117.89     2227.43    226.13 o
 -10  10   4     3481.95     3831.83    246.06 o
  -8  10   4       48.56       -2.71    124.56 o
  -6  10   4     2902.66     2723.76    137.88 o
  -4  10   4      351.50      516.59     88.05 o
  -2  10   4     1895.37     1927.56    209.59 o
   0  10   4     3201.62     3648.70    146.80 o
   2  10   4    10145.09     9698.15    270.81 o
   4  10   4     3123.07     3330.55    133.02 o
   6  10   4      255.10      179.73     76.86 o
   8  10   4     5330.51     5215.77    183.10 o
  10  10   4     6456.71     6645.27    442.06 o
  12  10   4     5198.58     5311.53    296.93 o
  14  10   4      130.62      322.92    214.05 o
  16  10   4      122.76      373.48    172.28 o
  18  10   4       69.41      268.23    272.32 o
 -17  11   4     1437.72     1564.77    372.94 o
 -15  11   4     3913.41     3838.28    324.94 o
 -13  11   4      601.26      487.76    138.32 o
 -11  11   4      384.34      327.54    130.81 o
  -9  11   4     3838.93     4757.10    227.08 o
  -7  11   4    20183.54    20788.54    622.42 o
  -5  11   4     1226.87     1716.06    172.68 o
  -3  11   4     2443.53     2628.49    169.29 o
  -1  11   4    26433.61    26729.95    628.39 o
   1  11   4    26505.81    27377.69    750.98 o
   3  11   4     9182.84     9283.23    277.48 o
   5  11   4     2917.04     3127.37    153.54 o
   7  11   4     4510.98     4722.72    217.71 o
   9  11   4     2162.84     2145.85    146.70 o
  11  11   4      686.60      633.38    121.37 o
  13  11   4     6920.46     7017.74    245.69 o
  15  11   4     5024.20     4689.15    266.93 o
  17  11   4     1544.41      861.07    397.13 o
 -16  12   4       93.12      389.35    276.27 o
 -14  12   4      608.22      745.09    189.40 o
 -12  12   4        4.94      365.50    151.14 o
 -10  12   4       35.60        2.95    146.19 o
  -8  12   4      171.05      209.07    148.61 o
  -6  12   4     4224.43     3724.99    204.18 o
  -4  12   4     4268.12     4569.28    207.18 o
  -2  12   4      273.06      225.43     94.87 o
   0  12   4       14.27      -84.00     99.70 o
   2  12   4     3678.87     3751.88    187.53 o
   4  12   4      194.93      183.13     86.64 o
   6  12   4       35.80       80.20    117.95 o
   8  12   4      359.00      300.22    112.80 o
  10  12   4       33.70      137.29    107.91 o
  12  12   4       22.09      377.19    213.51 o
  14  12   4       19.23      206.10    158.11 o
  16  12   4      642.09      349.21    213.09 o
 -15  13   4     5615.45     5894.81    468.99 o
 -13  13   4     9822.22    10766.05    830.21 o
 -11  13   4      470.83      215.84    237.16 o
  -9  13   4     1775.40     1641.54    161.38 o
  -7  13   4     3912.76     3801.61    246.67 o
  -5  13   4    11926.26    11619.04    369.85 o
  -3  13   4     7901.40     8181.16    262.09 o
  -1  13   4     2845.60     2671.09    167.07 o
   1  13   4    16302.93    16046.09    418.44 o
   3  13   4      876.87      809.80    101.56 o
   5  13   4     1768.80     1771.13    165.04 o
   7  13   4     5066.77     5623.31    213.16 o
   9  13   4     4397.56     4218.16    202.93 o
  11  13   4       55.21       31.22    124.22 o
  13  13   4      420.46      193.12    217.22 o
  15  13   4     7638.78     7679.35   1247.40 o
 -14  14   4      387.05      575.74    347.96 o
 -12  14   4      597.76      357.79    260.93 o
 -10  14   4       69.32      263.69    141.95 o
  -8  14   4      111.89       81.71    160.94 o
  -6  14   4      711.40      797.46    158.27 o
  -4  14   4      818.10      604.34    116.36 o
  -2  14   4      199.64      287.20    145.92 o
   0  14   4       13.14     -128.10    149.51 o
   2  14   4        7.28       96.12    139.73 o
   4  14   4      691.79      687.96    148.79 o
   6  14   4     1025.68     1132.12    187.18 o
   8  14   4       46.76     -146.41    146.41 o
  10  14   4      511.21      598.38    154.66 o
  12  14   4      125.41      417.85    191.99 o
 -13  15   4     6139.30     7364.27    580.36 o
 -11  15   4       93.88      -22.94    275.74 o
  -9  15   4     1070.21     1752.74    866.74 o
  -7  15   4     2694.59     3069.55    258.07 o
  -5  15   4     2318.87     2269.87    191.49 o
  -3  15   4      593.65      536.97    179.84 o
  -1  15   4     4092.15     4064.03    242.05 o
   1  15   4     5093.31     6005.39    274.79 o
   3  15   4      734.10      845.54    213.11 o
   5  15   4     1432.12     1084.24    142.72 o
   7  15   4     5032.72     5082.89    240.25 o
   9  15   4     1755.57     1882.22    250.42 o
  11  15   4       32.88      106.01    204.69 o
 -10  16   4      316.92      155.98    374.45 o
  -8  16   4        5.04     -106.34    296.44 o
  -6  16   4      707.60      951.71    279.91 o
  -4  16   4     4328.30     4247.37    376.35 o
  -2  16   4      104.72     -169.38    169.38 o
   0  16   4        1.42       22.62    166.67 o
   2  16   4     3100.96     2636.72    284.84 o
   4  16   4      841.94      389.60    186.90 o
   6  16   4     1283.98      927.06    240.53 o
   8  16   4      455.89      171.24    277.82 o
  -7  17   4     6244.92     7351.78    564.78 o
  -5  17   4       61.95      -11.84    240.89 o
  -3  17   4      270.67       38.49    524.65 o
  -1  17   4     1930.97     1261.42    361.84 o
   1  17   4     1991.24     2054.50    353.11 o
   3  17   4      881.40      566.80    229.96 o
   5  17   4     2426.28     2154.41    335.67 o
  -2  18   4     1742.18      813.58    544.41 o
   0  18   4       92.42       80.28    270.61 o
 -23   1   5     1726.85     1527.83    303.74 o
 -21   1   5     1853.91     2053.27    154.25 o
 -19   1   5       45.98      135.60     89.31 o
 -17   1   5      130.48      129.31     79.00 o
 -15   1   5    16145.77    17203.65    457.02 o
 -13   1   5    10029.34     9724.08    272.06 o
 -11   1   5    31346.30    31565.55    515.95 o
  -9   1   5     1071.03     1031.18     58.99 o
  -7   1   5    20957.23    20636.90    360.98 o
  -5   1   5    82980.88    83389.37   1451.95 o
  -3   1   5    19613.38    18901.32    338.00 o
  -1   1   5     1314.94     1311.61     56.90 o
   1   1   5    14363.74    12626.12    265.21 o
   3   1   5    43744.11    43044.41    911.01 o
   5   1   5      157.35      162.65     35.29 o
   7   1   5     2640.23     3040.06    161.91 o
   9   1   5    41020.27    38369.54    806.29 o
  11   1   5    12697.32    13641.36    400.30 o
  13   1   5     1159.41     1213.29    114.51 o
  15   1   5    11465.92    11415.23    412.39 o
  17   1   5     1712.63     1872.57    176.99 o
  19   1   5        3.88       90.04    161.14 o
  21   1   5     1747.35     1335.01    387.78 o
 -22   2   5        9.28      139.25    191.21 o
 -20   2   5      119.23      -86.38    194.60 o
 -18   2   5       28.72      -47.40     93.93 o
 -16   2   5      769.54      834.36     84.05 o
 -14   2   5     3305.84     3525.88    194.68 o
 -12   2   5      183.48      145.25     62.45 o
 -10   2   5    52711.52    52988.28   1144.95 o
  -8   2   5      506.17      516.61     49.38 o
  -6   2   5     6582.67     7084.61    149.28 o
  -4   2   5        8.36       67.63     33.16 o
  -2   2   5     2454.81     2514.69     91.70 o
   0   2   5    10826.68     9926.67    186.84 o
   2   2   5        4.20       92.74     23.80 o
   4   2   5     4457.73     4014.50     98.35 o
   6   2   5    16687.83    17017.31    899.85 o
   8   2   5     7712.00     6607.36    182.66 o
  10   2   5     3409.91     3497.54    115.20 o
  12   2   5     4359.45     4325.63    145.70 o
  14   2   5       27.52      310.53    176.54 o
  16   2   5     1693.45     1673.63    124.17 o
  18   2   5      131.15      122.19    127.25 o
  20   2   5     1470.08     1471.46    155.65 o
 -23   3   5     1715.29     1724.30    370.08 o
 -21   3   5     2773.34     3164.06    561.35 o
 -19   3   5     4400.08     4340.34    367.43 o
 -17   3   5     1278.81     1563.77    140.46 o
 -15   3   5     3368.94     3262.81    191.37 o
 -13   3   5    31400.96    31113.33    695.15 o
 -11   3   5     4765.41     4806.54    173.76 o
  -9   3   5    16905.65    17090.02    403.81 o
  -7   3   5     8873.99     9031.73    181.22 o
  -5   3   5    34960.67    33393.75    656.74 o
  -3   3   5      383.53      439.46     46.86 o
  -1   3   5     9479.29     8385.13    191.24 o
   1   3   5     4502.37     4471.98    102.06 o
   3   3   5    33741.37    33701.70    581.72 o
   5   3   5    20160.77    19668.13    375.38 o
   7   3   5    67184.73    62640.93   1487.65 o
   9   3   5     5710.92     5451.33    174.25 o
  11   3   5     9941.80     9675.97    311.76 o
  13   3   5      153.69      508.10    712.97 o
  15   3   5     4491.82     4093.18    202.75 o
  17   3   5    11471.47    11980.35    465.22 o
  19   3   5      563.60      548.53    117.99 o
  21   3   5      719.21      705.71    595.23 o
 -22   4   5        4.66     -149.77    261.55 o
 -20   4   5        7.89     -152.49    157.97 o
 -18   4   5       85.42      107.45    207.55 o
 -16   4   5     8369.08     8998.56    297.36 o
 -14   4   5     4309.93     4885.07    208.09 o
 -12   4   5    13857.22    13610.35    379.98 o
 -10   4   5      982.38     1015.66    119.26 o
  -8   4   5     4690.32     5013.84    130.30 o
  -6   4   5     9661.30     9693.96    255.12 o
  -4   4   5      250.15       77.07     73.68 o
  -2   4   5     2818.63     3152.20    151.10 o
   0   4   5      804.86      698.41     42.65 o
   2   4   5     9570.22    11286.17    229.53 o
   4   4   5    20224.59    21530.74    369.40 o
   6   4   5    29007.55    29229.78    579.18 o
   8   4   5       11.94       20.76     53.37 o
  10   4   5      756.85      797.97     75.76 o
  12   4   5      421.96      538.31     74.90 o
  14   4   5     1376.13     1475.69    134.57 o
  16   4   5      453.62      505.40    119.52 o
  18   4   5     2807.32     2855.02    271.52 o
  20   4   5     1160.08     1309.46    294.14 o
 -21   5   5     5175.93     5202.26    465.69 o
 -19   5   5     5447.06     5289.43    346.10 o
 -17   5   5        0.22       56.69    141.06 o
 -15   5   5     2378.55     2345.40    181.26 o
 -13   5   5    11507.98    11668.69    357.24 o
 -11   5   5     2675.68     2542.96    121.67 o
  -9   5   5       11.98      -19.71     51.00 o
  -7   5   5     5350.51     4754.19    153.54 o
  -5   5   5     5339.15     4951.38    167.73 o
  -3   5   5     8496.50     7965.46    191.40 o
  -1   5   5      181.50      155.64     50.64 o
   1   5   5    29965.80    27546.30    590.60 o
   3   5   5    38753.87    38889.98    750.23 o
   5   5   5     8708.71     9629.38    196.47 o
   7   5   5    19725.19    19060.68    369.06 o
   9   5   5    21890.08    21814.27    436.79 o
  11   5   5      787.16      870.18     74.74 o
  13   5   5      530.69      463.45     87.25 o
  15   5   5     5795.92     5582.15    221.69 o
  17   5   5    10572.63    11219.23    625.75 o
  19   5   5      909.21      980.10    147.97 o
 -22   6   5       57.80      413.69    282.21 o
 -20   6   5       55.94     -173.81    218.88 o
 -18   6   5     2220.61     2321.76    228.06 o
 -16   6   5       54.09      337.78    143.25 o
 -14   6   5    10123.69     9728.27    387.57 o
 -12   6   5    13671.53    14156.14    434.80 o
 -10   6   5      839.34      774.21    128.65 o
  -8   6   5    23028.03    21752.05    562.33 o
  -6   6   5     2146.82     2177.93     93.84 o
  -4   6   5     1938.30     1774.86     83.24 o
  -2   6   5    16091.62    16008.23    400.09 o
   0   6   5     1355.65     1175.55    108.68 o
   2   6   5    16408.65    16026.24    375.02 o
   4   6   5      182.19      331.43     59.54 o
   6   6   5    38754.50    41076.79    808.41 o
   8   6   5     9109.49     9529.61    221.34 o
  10   6   5      930.36      959.71     84.34 o
  12   6   5       50.98      -12.87     83.48 o
  14   6   5      160.63      280.39     95.96 o
  16   6   5      190.19      278.48    100.92 o
  18   6   5      362.80     1383.17    359.82 o
  20   6   5     5141.07     5300.62    455.82 o
 -21   7   5       11.83     -233.73    273.25 o
 -19   7   5     5908.75     5545.81    335.39 o
 -17   7   5     1084.09      779.90    153.59 o
 -15   7   5      283.78      357.51    118.22 o
 -13   7   5      272.83      218.32     89.55 o
 -11   7   5    26488.39    27729.71    707.12 o
  -9   7   5     4719.54     4572.69    167.48 o
  -7   7   5      425.12      491.54     79.47 o
  -5   7   5     5262.35     5560.94    185.52 o
  -3   7   5     2306.59     2662.50    176.09 o
  -1   7   5     7707.31     8400.26    206.09 o
   1   7   5    18613.25    19180.51    412.43 o
   3   7   5     1663.19     1534.12    149.69 o
   5   7   5        1.42       24.52     47.90 o
   7   7   5     2157.34     2574.79    112.18 o
   9   7   5     3444.64     3667.76    273.97 o
  11   7   5      594.96      496.52     96.40 o
  13   7   5      653.40      477.54    197.91 o
  15   7   5      306.23      285.90    112.98 o
  17   7   5     2149.70     2929.16    456.26 o
  19   7   5      595.36      509.43    357.65 o
 -20   8   5      887.94      869.06    296.97 o
 -18   8   5     5776.85     5523.84    283.66 o
 -16   8   5     5067.46     5129.86    318.94 o
 -14   8   5      762.17      922.42    137.27 o
 -12   8   5      102.50      261.96    118.45 o
 -10   8   5    14644.73    14130.46    340.26 o
  -8   8   5     6981.10     6816.15    210.45 o
  -6   8   5       82.38      131.89     75.98 o
  -4   8   5    14013.41    15481.71    381.44 o
  -2   8   5    12738.82    12824.42    362.05 o
   0   8   5     6767.27     7109.24    174.99 o
   2   8   5     1676.76     2057.69     89.76 o
   4   8   5     9990.08    10716.98    319.21 o
   6   8   5    10976.68    11034.70    255.78 o
   8   8   5    22097.88    22480.27    508.44 o
  10   8   5    11693.22    12113.15    318.51 o
  12   8   5      151.10      308.16    102.22 o
  14   8   5     1777.23     2052.42    287.81 o
  16   8   5      976.92      581.12    271.80 o
  18   8   5     1972.33     1815.74    371.64 o
 -19   9   5     1329.69     1206.46    359.11 o
 -17   9   5     3561.15     3258.05    298.42 o
 -15   9   5        7.55      109.72    111.65 o
 -13   9   5      972.68      799.93    126.60 o
 -11   9   5      820.61      903.24    148.74 o
  -9   9   5      112.90       49.97     85.38 o
  -7   9   5      524.16      491.41     98.07 o
  -5   9   5    13888.51    13249.27    466.13 o
  -3   9   5       73.15      102.06     90.37 o
  -1   9   5       61.16      -32.18     63.75 o
   1   9   5      125.79      395.85     93.24 o
   3   9   5     3270.05     3351.62    136.92 o
   5   9   5      207.43      329.98    102.59 o
   7   9   5     3259.59     3023.43    132.07 o
   9   9   5     8574.63     8771.87    291.19 o
  11   9   5      332.28      164.45    106.17 o
  13   9   5     1482.22     1574.10    158.38 o
  15   9   5     1007.92     1440.27    221.00 o
  17   9   5     2406.76     2106.91    208.64 o
 -18  10   5       37.51      439.84    339.76 o
 -16  10   5     5709.79     5617.68    257.28 o
 -14  10   5      337.23      364.14    176.87 o
 -12  10   5      165.12      153.23     71.67 o
 -10  10   5     9541.47     9960.11    476.77 o
  -8  10   5     2436.94     2290.61    145.42 o
  -6  10   5     2155.01     2437.57    147.52 o
  -4  10   5    20509.56    20063.25    603.54 o
  -2  10   5    28106.32    27321.79    820.43 o
   0  10   5       17.68      -39.84     70.54 o
   2  10   5     1756.64     1976.23    117.54 o
   4  10   5     8202.52     7658.33    268.13 o
   6  10   5     5376.09     5303.75    161.63 o
   8  10   5     1770.52     1963.91    128.06 o
  10  10   5     1440.73     1531.59    129.33 o
  12  10   5     7423.44     7015.89    253.00 o
  14  10   5     9354.74    10206.74    403.02 o
  16  10   5     1350.83     1292.31    237.24 o
 -17  11   5       50.94     -337.63    337.63 o
 -15  11   5     3191.31     2897.46    243.65 o
 -13  11   5     6027.72     6022.17    387.53 o
 -11  11   5     1952.66     1505.64    188.67 o
  -9  11   5      247.19      265.70    109.84 o
  -7  11   5     3110.52     3247.44    205.11 o
  -5  11   5        6.51       82.81    130.20 o
  -3  11   5    10208.46    10322.35    362.18 o
  -1  11   5     4186.10     4084.87    177.16 o
   1  11   5     6485.13     6934.80    201.57 o
   3  11   5     2026.72     2041.66    125.42 o
   5  11   5      688.70      579.11    125.48 o
   7  11   5        5.19      -81.77     81.77 o
   9  11   5      489.96      363.65    109.02 o
  11  11   5     4761.95     4572.06    307.61 o
  13  11   5     2438.32     2734.70    227.47 o
  15  11   5      859.38      854.51    203.84 o
 -16  12   5     4475.55     4284.90    377.36 o
 -14  12   5     3693.27     3584.05    244.36 o
 -12  12   5      317.90       95.23    147.67 o
 -10  12   5     1697.59     1720.68    180.65 o
  -8  12   5    12639.81    13489.13    404.44 o
  -6  12   5      790.17      650.59    138.26 o
  -4  12   5    11423.45    11612.99    491.96 o
  -2  12   5    23633.62    23667.47    579.99 o
   0  12   5       20.47      -33.82     92.98 o
   2  12   5        3.74      154.32    126.48 o
   4  12   5     6462.91     6957.04    247.73 o
   6  12   5     8680.93     9265.38    380.60 o
   8  12   5      219.62      207.24    110.90 o
  10  12   5     1465.07     1480.23    134.97 o
  12  12   5     5744.76     5888.21    262.47 o
  14  12   5     4062.20     3494.77    248.30 o
 -15  13   5     1265.72     1417.23    310.64 o
 -13  13   5      112.69      339.13    208.80 o
 -11  13   5    14218.95    14273.66    463.66 o
  -9  13   5      920.28      604.92    164.54 o
  -7  13   5     1132.51     1501.57    246.08 o
  -5  13   5      449.06      466.04    195.02 o
  -3  13   5        6.36       67.00    148.33 o
  -1  13   5     5807.35     5790.92    215.56 o
   1  13   5     2062.16     1810.10    113.85 o
   3  13   5     1885.49     1872.40    134.89 o
   5  13   5      697.60      579.33    113.70 o
   7  13   5     1751.21     1780.22    187.23 o
   9  13   5       13.49     -110.57    133.13 o
  11  13   5        1.48      113.29    142.02 o
  13  13   5      233.77     -169.89    198.86 o
 -14  14   5     2665.28     2924.06    420.71 o
 -12  14   5     3202.70     3121.89    305.38 o
 -10  14   5       55.69       19.56    191.28 o
  -8  14   5      401.91      350.99    199.68 o
  -6  14   5      552.38      560.80    188.12 o
  -4  14   5       77.09      106.23    151.91 o
  -2  14   5      530.95      624.88    152.28 o
   0  14   5    21252.40    19964.29    617.98 o
   2  14   5      746.04      645.44    105.57 o
   4  14   5      987.40      905.51    143.21 o
   6  14   5     2687.37     2721.52    149.71 o
   8  14   5      446.41      377.34    151.74 o
  10  14   5      494.68      410.25    165.93 o
  12  14   5     8738.71     7927.46    645.44 o
 -11  15   5       15.69      155.24    481.36 o
  -9  15   5      116.01      530.75    696.40 o
  -7  15   5      940.30     1031.43    221.15 o
  -5  15   5       15.29      128.07    136.79 o
  -3  15   5     1214.89     1614.41    219.23 o
  -1  15   5     1007.10      710.30    140.66 o
   1  15   5     3037.96     3308.78    198.67 o
   3  15   5       55.75       72.86    141.77 o
   5  15   5     1148.43     1089.82    190.01 o
   7  15   5      681.45      694.02    164.00 o
   9  15   5       15.12       92.86    287.03 o
  11  15   5      649.54      800.87    340.92 o
 -10  16   5     3449.00     2992.94    371.28 o
  -8  16   5     1908.96     1747.58    535.47 o
  -6  16   5     1359.26     1837.85    313.38 o
  -4  16   5     2963.62     2510.48    221.41 o
  -2  16   5     3456.85     3546.95    200.82 o
   0  16   5     1751.14     2021.96    285.26 o
   2  16   5      542.59      574.80    263.52 o
   4  16   5     5668.79     5461.76    253.48 o
   6  16   5     1728.68     1933.76    213.10 o
   8  16   5      375.35      152.02    185.83 o
  -7  17   5      216.31      221.40    223.09 o
  -5  17   5     1482.40     1300.65    285.18 o
  -3  17   5      291.90      295.92    255.65 o
  -1  17   5      103.81     -309.41    309.41 o
   1  17   5      771.05      637.73    229.26 o
   3  17   5      878.82      772.47    315.16 o
   5  17   5      366.27      241.65    251.25 o
 -22   0   6       58.19     -281.38    281.38 o
 -20   0   6       53.94     -117.80    117.80 o
 -18   0   6      485.77      362.39    106.23 o
 -16   0   6     3537.10     3331.09    182.05 o
 -14   0   6    11906.96    12248.93    354.60 o
 -12   0   6     5625.58     5967.51    200.02 o
 -10   0   6      374.68      488.74     77.56 o
  -8   0   6   126578.69   128834.95   4939.91 o
  -6   0   6   164052.36   161735.44   3225.79 o
  -4   0   6     7474.78     6995.06    237.44 o
  -2   0   6    10619.30    10191.09    267.33 o
   0   0   6    79914.07    85167.54   3575.15 o
   2   0   6     2721.78     2096.21     73.76 o
   4   0   6      448.27      409.40     49.89 o
   6   0   6    25571.77    23319.40    762.64 o
   8   0   6     2934.32     2795.22    138.02 o
  10   0   6     1538.90     1327.32    153.87 o
  14   0   6    12808.87    13885.32    620.73 o
  16   0   6       41.93      101.67    170.34 o
  18   0   6       10.81       41.25    185.37 o
  20   0   6      755.47      512.17    502.07 o
 -23   1   6     1884.83     1901.26    413.13 o
 -21   1   6      340.37      168.59    105.39 o
 -19   1   6      403.43      503.60    102.60 o
 -17   1   6      485.94      429.65     84.46 o
 -15   1   6     2198.58     2468.72    108.64 o
 -13   1   6     4649.55     5110.29    138.52 o
 -11   1   6      318.55      292.64     73.72 o
  -9   1   6    61436.80    68853.77   1237.66 o
  -7   1   6     9651.55     9628.34    230.42 o
  -5   1   6    21555.10    20130.23    352.75 o
  -3   1   6     1171.04     1209.15     41.88 o
  -1   1   6      224.79      227.56     64.97 o
   1   1   6     2144.33     1913.79    156.29 o
   3   1   6     4435.94     3889.88    126.80 o
   5   1   6     4117.74     5215.75    124.50 o
   7   1   6     1527.35     1498.75     67.61 o
   9   1   6       42.17       76.49     80.01 o
  11   1   6     1210.47     1310.82    118.31 o
  13   1   6     1654.70     1832.22    121.56 o
  15   1   6     7082.98     6302.94    374.76 o
  17   1   6      616.38      834.48    157.98 o
  19   1   6      537.84      605.04    144.03 o
 -22   2   6     1649.42     1653.87    486.98 o
 -20   2   6      213.70      100.65    126.07 o
 -18   2   6     3088.59     2851.08    146.96 o
 -16   2   6    10746.61    10520.82    364.44 o
 -14   2   6    15296.75    15783.30    314.59 o
 -12   2   6        0.07       71.72     89.24 o
 -10   2   6    24042.13    22299.44    419.64 o
  -8   2   6      100.72      103.49     62.92 o
  -6   2   6       38.19      111.93     38.22 o
  -4   2   6     4616.61     4685.93     98.68 o
  -2   2   6    47820.52    47215.84    856.77 o
   0   2   6    34091.90    33037.53    566.17 o
   2   2   6      176.18      268.34     36.65 o
   4   2   6       35.85      -13.30     34.72 o
   6   2   6       68.58      127.24     80.48 o
   8   2   6     6843.43     7253.98    594.28 o
  10   2   6       10.15      543.61    931.00 o
  12   2   6    18176.83    18661.98   1660.02 o
  14   2   6     2553.52     2836.74    125.56 o
  16   2   6      638.27      596.46    123.17 o
  18   2   6        5.15     -120.57    120.57 o
  20   2   6     2531.41     2501.59    248.70 o
 -21   3   6       95.96       73.74    308.91 o
 -19   3   6      642.20      625.86    139.29 o
 -17   3   6        2.61       88.59    117.18 o
 -15   3   6       15.99      -94.37     94.37 o
 -13   3   6     7237.18     7075.01    220.78 o
 -11   3   6       25.55       61.87     62.77 o
  -9   3   6     3299.58     3241.72     94.50 o
  -7   3   6     1642.31     2214.84     77.38 o
  -5   3   6    12708.52    12010.93    249.20 o
  -3   3   6     8398.17     8707.89    182.72 o
  -1   3   6     2168.14     2566.06    208.29 o
   1   3   6     4438.71     4053.65     91.21 o
   3   3   6     7957.14     9011.18    180.47 o
   5   3   6      834.59     1029.06     54.97 o
   7   3   6       19.80       37.05     51.81 o
   9   3   6      889.92     1059.33    185.39 o
  11   3   6      106.55      199.12     90.13 o
  13   3   6     3765.59     3621.67    143.77 o
  15   3   6      552.64      466.22    202.39 o
  17   3   6       45.18       39.97    124.17 o
  19   3   6      230.75      196.19    126.41 o
 -22   4   6     3384.97     4104.46    345.24 o
 -20   4   6       86.33      -68.47    171.95 o
 -18   4   6     2725.69     2626.63    190.57 o
 -16   4   6     6993.95     7581.05    278.04 o
 -14   4   6     2264.45     1979.36    142.89 o
 -12   4   6      618.82      569.54    116.80 o
 -10   4   6     6149.02     5782.90    168.42 o
  -8   4   6    13967.05    14381.08    293.27 o
  -6   4   6    10005.99    10478.97    269.98 o
  -4   4   6      182.86      209.42     52.84 o
  -2   4   6    42137.67    40101.38    834.01 o
   0   4   6     1065.50      823.45     43.78 o
   2   4   6     1553.28     1451.06     65.72 o
   4   4   6     4534.48     4612.37    105.36 o
   6   4   6    21241.46    20703.68    416.52 o
   8   4   6     2226.10     1862.44    160.17 o
  10   4   6      356.06      357.67    110.56 o
  12   4   6    14775.08    14866.41    425.16 o
  14   4   6      409.08      491.09     95.46 o
  16   4   6     8454.87     8460.45    368.54 o
  18   4   6     2239.53     2032.63    192.65 o
  20   4   6     1857.97     1503.93    162.89 o
 -21   5   6     5638.02     5617.15    498.80 o
 -19   5   6       41.80       68.74    157.42 o
 -17   5   6     2274.87     2495.33    262.43 o
 -15   5   6        3.18      -69.82     99.84 o
 -13   5   6     2813.81     2740.84    155.42 o
 -11   5   6     8801.89     8672.11    225.56 o
  -9   5   6       13.01      -29.25     53.70 o
  -7   5   6     4734.97     5175.60    126.65 o
  -5   5   6       66.64       21.60     47.68 o
  -3   5   6    31468.12    30936.85    613.85 o
  -1   5   6     1683.49     1743.05     90.51 o
   1   5   6    11127.44    12058.78    249.79 o
   3   5   6      625.26      634.76     48.77 o
   5   5   6     4738.82     4760.79    208.05 o
   7   5   6     3567.67     3907.25    158.04 o
   9   5   6     1215.10     1306.04     89.20 o
  11   5   6     1815.47     2025.28    162.06 o
  13   5   6     1369.18     1683.35    137.52 o
  15   5   6       21.66      107.79    106.08 o
  17   5   6     3549.65     3583.97    346.38 o
  19   5   6      710.37      884.79    191.34 o
 -20   6   6       20.91     -134.68    315.42 o
 -18   6   6       53.37     -170.81    187.44 o
 -16   6   6     4055.34     4457.55    233.66 o
 -14   6   6      270.81      414.13    128.89 o
 -12   6   6      565.24      629.42    111.95 o
 -10   6   6     1467.66     1572.38     97.59 o
  -8   6   6     2154.54     1969.34     94.52 o
  -6   6   6     9469.74     8701.32    242.60 o
  -4   6   6    26398.79    26405.38    540.14 o
  -2   6   6    12836.58    12297.29    295.91 o
   0   6   6     2428.80     2667.49    140.08 o
   2   6   6      383.99      517.24     52.53 o
   4   6   6    21661.11    21405.99    411.85 o
   6   6   6    24053.65    23731.48    437.51 o
   8   6   6     3013.96     3150.51    170.17 o
  10   6   6    12145.51    11587.43    268.65 o
  12   6   6     1158.49     1129.74    105.45 o
  14   6   6     9166.50     9497.74    371.78 o
  16   6   6     1169.42     1056.76    148.59 o
  18   6   6     2143.82     2319.93    162.54 o
 -21   7   6     1287.61     1352.96    303.85 o
 -19   7   6     2859.92     2184.93    311.81 o
 -17   7   6     3544.28     3350.13    216.06 o
 -15   7   6     2133.52     2094.28    168.15 o
 -13   7   6    12126.19    11594.69    314.28 o
 -11   7   6     4058.12     4437.42    137.36 o
  -9   7   6     1174.29     1098.84     79.20 o
  -7   7   6     4201.03     3775.78    204.92 o
  -5   7   6     5603.11     5072.04    225.24 o
  -3   7   6     7002.35     7380.57    210.28 o
  -1   7   6     5167.19     4858.41    137.17 o
   1   7   6     3509.77     3708.11    166.54 o
   3   7   6     6352.67     5760.29    173.14 o
   5   7   6    23613.92    24895.15    500.41 o
   7   7   6      256.99      245.51     69.68 o
   9   7   6     1062.78      909.44    113.61 o
  11   7   6     3385.00     3271.51    138.56 o
  13   7   6      124.60      157.95    104.94 o
  15   7   6      511.60      371.15    196.58 o
  17   7   6     5783.76     6534.70    317.33 o
  19   7   6      795.47      183.41    372.89 o
 -20   8   6     2897.17     3009.92    343.37 o
 -18   8   6      583.73      447.48    220.05 o
 -16   8   6       84.02      126.40    125.25 o
 -14   8   6     2152.58     2262.83    143.98 o
 -12   8   6     2269.53     2341.78    157.67 o
 -10   8   6    11489.72    11627.66    314.86 o
  -8   8   6       20.73      121.60     73.39 o
  -6   8   6     5326.28     5330.01    188.96 o
  -4   8   6     1028.98     1402.48    225.70 o
  -2   8   6      207.28      244.49     82.65 o
   0   8   6      909.08      669.75     69.83 o
   2   8   6     8362.71     8521.11    201.59 o
   4   8   6     6733.40     6795.61    221.62 o
   6   8   6    12795.83    12875.64    290.95 o
   8   8   6    10919.09    11432.84    292.71 o
  10   8   6       12.75       95.55    118.09 o
  12   8   6       27.82      -80.34    142.08 o
  14   8   6     4828.51     4840.91    227.66 o
  16   8   6      156.94      446.12    169.53 o
  18   8   6        3.64     -172.95    172.95 o
 -19   9   6     5888.97     5422.12    667.22 o
 -17   9   6       10.24       80.16    169.12 o
 -15   9   6      119.31       52.09    157.28 o
 -13   9   6     1917.96     1953.09    185.68 o
 -11   9   6      974.68      927.31     94.10 o
  -9   9   6      524.48      740.20    221.56 o
  -7   9   6      388.15      671.95    215.03 o
  -5   9   6    22113.29    21599.47    485.62 o
  -3   9   6      405.47      424.97     81.14 o
  -1   9   6     3613.49     3969.30    253.42 o
   1   9   6    13952.06    14040.06    299.34 o
   3   9   6     2748.16     2894.44    121.00 o
   5   9   6     3044.21     3138.19    130.49 o
   7   9   6     1856.37     1818.87    166.45 o
   9   9   6    12722.48    13621.91    330.26 o
  11   9   6     1203.84      901.60    116.09 o
  13   9   6      610.30      599.74    136.93 o
  15   9   6     1718.95     1680.02    154.35 o
  17   9   6     1842.72     1497.55    214.73 o
 -18  10   6      920.60      826.43    506.30 o
 -16  10   6      258.22      249.59    276.09 o
 -14  10   6       29.54        1.61    132.13 o
 -12  10   6      290.38      312.36    124.89 o
 -10  10   6     2480.30     2314.17    157.22 o
  -8  10   6     1837.88     1765.96    148.62 o
  -6  10   6      872.17      854.82     99.59 o
  -4  10   6     3247.49     3265.97    196.79 o
  -2  10   6     1258.54     1385.05    124.25 o
   0  10   6      294.51      424.38     69.85 o
   2  10   6     2269.74     2193.34    123.81 o
   4  10   6      286.94      399.87     91.83 o
   6  10   6       16.68     -109.31    122.11 o
   8  10   6     1414.60     1063.67    107.67 o
  10  10   6      764.22      885.03    233.06 o
  12  10   6     3836.91     3928.47    360.23 o
  14  10   6        3.30       17.60    181.26 o
  16  10   6      132.62      -61.07    211.46 o
 -17  11   6      979.85      499.68    242.26 o
 -15  11   6       43.59      -12.94    163.17 o
 -13  11   6     4242.98     4644.20    171.63 o
 -11  11   6     8345.95     8596.94    397.58 o
  -9  11   6        4.74     -103.11    113.00 o
  -7  11   6     2811.04     2722.90    147.68 o
  -5  11   6     4129.67     4146.22    247.81 o
  -3  11   6     2803.76     3231.81    171.86 o
  -1  11   6       62.73       71.62     98.43 o
   1  11   6     8886.24     9395.27    273.34 o
   3  11   6      229.93      225.33     94.91 o
   5  11   6      418.46      690.05    155.94 o
   7  11   6     2129.02     2121.80    144.43 o
   9  11   6    19993.05    20550.39    480.80 o
  11  11   6    12823.61    11980.88    364.72 o
  13  11   6        1.02      108.08    206.25 o
  15  11   6      246.27       15.12    193.21 o
 -16  12   6     1146.90     1070.21    273.12 o
 -14  12   6        3.77     -221.81    455.54 o
 -12  12   6      231.14      441.81    184.99 o
 -10  12   6       57.47      197.44    120.84 o
  -8  12   6     2118.69     2051.86    299.51 o
  -6  12   6        2.39       33.66    130.20 o
  -4  12   6     1167.66     1137.85    125.18 o
  -2  12   6      414.24      225.17    125.10 o
   0  12   6     5092.80     4907.47    165.13 o
   2  12   6     1768.96     2070.92    155.03 o
   4  12   6      153.23      146.67    102.06 o
   6  12   6        2.33       92.46    123.88 o
   8  12   6        3.61      -38.91     99.62 o
  10  12   6     2545.12     2578.16    201.16 o
  12  12   6      520.45     1143.96    331.59 o
  14  12   6       62.89      119.45    233.44 o
 -15  13   6     1357.56     1271.76    499.71 o
 -13  13   6     4273.78     4007.95    223.33 o
 -11  13   6      230.04      403.51    191.57 o
  -9  13   6      449.40      769.68    170.86 o
  -7  13   6     7066.10     6962.53    356.78 o
  -5  13   6     2000.56     2360.06    218.59 o
  -3  13   6     4726.95     4666.85    340.00 o
  -1  13   6     1812.70     1641.66    138.10 o
   1  13   6     4677.88     4147.23    182.14 o
   3  13   6     6585.27     7400.18    272.39 o
   5  13   6      490.33      750.82    126.03 o
   7  13   6     4085.31     4258.10    195.91 o
   9  13   6     3352.48     3433.97    264.47 o
  11  13   6    10326.36    10624.57    372.75 o
  13  13   6       77.43     -172.01    231.21 o
 -14  14   6      357.79      363.75    297.22 o
 -12  14   6       25.15      123.98    488.89 o
 -10  14   6       94.00       18.00    343.66 o
  -8  14   6       96.29     -187.60    211.91 o
  -6  14   6       30.33       -2.41    156.63 o
  -4  14   6     1931.83     1938.47    155.49 o
  -2  14   6      423.17      424.31    124.01 o
   0  14   6      488.34      498.43    108.96 o
   2  14   6      257.14       99.74    137.59 o
   4  14   6      619.46      466.15    237.68 o
   6  14   6     1006.35     1009.88    163.18 o
   8  14   6      102.87      307.00    159.20 o
  10  14   6       64.39       40.62    199.65 o
  12  14   6       39.86     -318.52    337.38 o
 -11  15   6     1279.75      947.45    314.48 o
  -9  15   6      264.45       57.64    229.41 o
  -7  15   6      503.97      749.14    334.26 o
  -5  15   6     5851.37     5825.55    294.79 o
  -3  15   6     1865.17     1773.86    188.96 o
  -1  15   6      678.56      831.04    147.95 o
   1  15   6     3149.44     3209.31    169.42 o
   3  15   6    11285.70    10834.47    331.52 o
   5  15   6      699.58      267.81    133.22 o
   7  15   6      359.59      320.13    155.36 o
   9  15   6     1382.87     1407.52    365.61 o
  -8  16   6      154.52      477.13    501.59 o
  -6  16   6       33.45      -14.73    224.31 o
  -4  16   6        8.08      -40.18    249.76 o
  -2  16   6     2114.62     1729.55    221.04 o
   0  16   6      877.93      518.60    203.83 o
   2  16   6       17.16      383.26    179.36 o
   4  16   6     1139.27     1804.10    245.16 o
   6  16   6      809.96      424.63    226.74 o
  -5  17   6     3709.99     3710.96    439.48 o
  -3  17   6      535.53       99.21    332.20 o
  -1  17   6      601.01      612.48    488.62 o
   1  17   6     3080.18     2900.98    330.82 o
   3  17   6     1364.37     1230.31    311.28 o
 -21   1   7      662.98      687.71    122.55 o
 -19   1   7     1332.54     1486.45    107.44 o
 -17   1   7      839.20      718.64     94.90 o
 -15   1   7     6093.87     6508.33    239.38 o
 -13   1   7    10880.53    10783.12    297.38 o
 -11   1   7    29264.07    29404.34    506.56 o
  -9   1   7     3975.58     4191.41    106.15 o
  -7   1   7    18141.35    18184.87    318.64 o
  -5   1   7    13086.33    13261.81    216.84 o
  -3   1   7    58672.88    58054.09    913.22 o
  -1   1   7    11846.79    11484.23    207.59 o
   1   1   7    26240.68    23529.98   4480.93 o
   3   1   7     1362.47     1199.46     39.37 o
   5   1   7     7055.99     6455.46    171.87 o
   7   1   7      835.45      791.26     54.07 o
   9   1   7    14706.33    14546.06    439.65 o
  11   1   7    50055.95    49920.63   5013.46 o
  13   1   7     5707.90     5805.37    301.32 o
  15   1   7      591.02      550.88    105.93 o
  17   1   7      280.82      299.43    135.17 o
  19   1   7     6378.56     6898.70    410.18 o
 -22   2   7     1072.96     1073.70    262.61 o
 -20   2   7       29.92      -15.26    119.95 o
 -18   2   7     1283.45     1081.52    142.22 o
 -16   2   7     2864.94     2621.25    170.58 o
 -14   2   7     6860.03     6718.96    210.88 o
 -12   2   7     9355.50    10420.67    443.82 o
 -10   2   7     3902.11     3834.99    122.46 o
  -8   2   7     2449.82     2755.76     90.07 o
  -6   2   7     2142.35     2275.46    112.23 o
  -4   2   7    26536.87    27333.70    478.61 o
  -2   2   7       48.07      188.47     29.26 o
   0   2   7    20844.15    20447.96    555.64 o
   2   2   7      672.78      581.60     39.93 o
   4   2   7        0.99       66.17    215.44 o
   6   2   7     7737.90     8286.91    175.83 o
   8   2   7     2895.21     2970.34    337.89 o
  10   2   7      316.96      725.76    238.52 o
  12   2   7      239.26      310.74    119.03 o
  14   2   7      813.91      539.26    106.44 o
  16   2   7      965.99      950.78    116.49 o
  18   2   7       17.53       79.32    129.05 o
  20   2   7       81.57      163.84    147.51 o
 -21   3   7      124.02       95.09    166.80 o
 -19   3   7     6077.50     5480.19    204.22 o
 -17   3   7    13970.96    13640.16    440.69 o
 -15   3   7      973.28      755.81    108.01 o
 -13   3   7      595.48      870.67    102.49 o
 -11   3   7    12315.90    12368.96    271.53 o
  -9   3   7     5808.58     5637.23    177.88 o
  -7   3   7     1501.05     1430.96     64.79 o
  -5   3   7    37127.72    35118.43    801.92 o
  -3   3   7    15699.18    14983.65    267.71 o
  -1   3   7     3352.98     3254.52     78.61 o
   1   3   7      696.52      926.99     59.34 o
   3   3   7    65298.60    62857.28   1251.29 o
   5   3   7     8940.43     8120.16    166.83 o
   7   3   7      845.63      861.53     63.95 o
   9   3   7     7290.90     8234.80   1937.38 o
  11   3   7     1850.56     1855.62    377.52 o
  13   3   7      467.18      579.36    107.03 o
  15   3   7      269.22      368.05    125.06 o
  17   3   7     3697.54     3905.51    256.16 o
  19   3   7      261.48      421.13    154.20 o
 -22   4   7       24.63     -275.50    353.63 o
 -20   4   7       31.10     -149.18    163.63 o
 -18   4   7     2150.23     2317.49    156.21 o
 -16   4   7       45.58       38.00     94.81 o
 -14   4   7      692.41      699.44    134.60 o
 -12   4   7     2577.33     2716.60    136.73 o
 -10   4   7     9136.72     9124.70    204.68 o
  -8   4   7     2982.43     3046.09    121.11 o
  -6   4   7    16823.64    15888.31    343.21 o
  -4   4   7      286.16      434.00     51.62 o
  -2   4   7     2491.17     2442.75     90.06 o
   0   4   7     5253.65     5361.19    150.02 o
   2   4   7     2908.33     3003.96     88.03 o
   4   4   7        5.89       22.85     44.45 o
   6   4   7     2218.94     2012.27     91.78 o
   8   4   7      158.80      186.34     60.81 o
  10   4   7     7477.31     7733.47    206.27 o
  12   4   7     1224.05     1292.09     96.85 o
  14   4   7     3905.00     4210.77    253.85 o
  16   4   7      229.15       45.74    104.64 o
  18   4   7      401.43      692.10    143.66 o
 -21   5   7       87.27      203.21    187.02 o
 -19   5   7     3653.52     3846.84    214.37 o
 -17   5   7     4789.34     4671.43    184.31 o
 -15   5   7      243.47      233.13    102.53 o
 -13   5   7      100.44       52.33     83.48 o
 -11   5   7    26057.73    26771.24    480.39 o
  -9   5   7     4264.67     4818.77    172.76 o
  -7   5   7      383.07      383.60     65.08 o
  -5   5   7    14229.78    14056.42    280.61 o
  -3   5   7    23382.21    24815.54    473.62 o
  -1   5   7     3759.01     4125.33    110.73 o
   1   5   7     5787.53     5703.70    122.85 o
   3   5   7     4124.71     4070.13    170.69 o
   5   5   7     3225.82     3179.00    101.75 o
   7   5   7     5171.75     5008.30    188.42 o
   9   5   7     5980.37     6403.51    566.21 o
  11   5   7     1582.42     1682.93     95.13 o
  13   5   7     3137.23     2756.64    141.18 o
  15   5   7      578.21      782.04    134.48 o
  17   5   7     6199.71     5804.79    224.40 o
  19   5   7     5707.78     5221.15    257.94 o
 -20   6   7       50.26      181.76    213.90 o
 -18   6   7      181.86      114.41    123.35 o
 -16   6   7     2663.91     2454.93    178.15 o
 -14   6   7      352.52      219.04    111.22 o
 -12   6   7      338.20      381.81     70.82 o
 -10   6   7     6160.96     6584.41    213.38 o
  -8   6   7      525.35      505.97     66.49 o
  -6   6   7    18039.88    18575.28    354.05 o
  -4   6   7     7655.91     8386.94    188.33 o
  -2   6   7    19913.54    19956.59    470.16 o
   0   6   7     5212.26     5753.88    149.08 o
   2   6   7    22707.18    22877.07    464.21 o
   4   6   7     5222.96     5084.88    182.67 o
   6   6   7     5706.14     6679.51    567.05 o
   8   6   7     7548.29     7758.54    216.79 o
  10   6   7       69.85        5.77     61.01 o
  12   6   7     7404.14     7884.61    209.78 o
  14   6   7     3193.62     2905.92    149.90 o
  16   6   7     5064.36     4677.85    202.48 o
  18   6   7      128.44      373.27    141.16 o
 -19   7   7     6608.58     6750.65    515.29 o
 -17   7   7      127.27      215.63    144.04 o
 -15   7   7     3171.04     2722.58    287.29 o
 -13   7   7     7761.84     7389.75    339.56 o
 -11   7   7     1669.36     1494.86    102.11 o
  -9   7   7     6594.61     6540.13    254.06 o
  -7   7   7     1612.91     1723.52    103.95 o
  -5   7   7      505.96      597.88     95.92 o
  -3   7   7    28375.79    28429.45    597.09 o
  -1   7   7     1747.34     1564.15    147.47 o
   1   7   7     8135.03     7343.00    166.25 o
   3   7   7    12990.56    13644.22    395.82 o
   5   7   7    20273.72    20891.97    479.78 o
   7   7   7      168.54      213.84    107.68 o
   9   7   7     3066.58     2836.39    255.03 o
  11   7   7    11952.05    12061.95    294.32 o
  13   7   7        5.55       -3.18    105.10 o
  15   7   7      149.83      103.66    116.14 o
  17   7   7     3588.84     3111.64    321.52 o
 -20   8   7     1727.23     1319.44    315.61 o
 -18   8   7      711.97      693.59    313.44 o
 -16   8   7      550.10      616.66    194.44 o
 -14   8   7     2417.16     2351.56    295.44 o
 -12   8   7     6743.18     6794.76    454.28 o
 -10   8   7       75.19        9.85     75.22 o
  -8   8   7    10307.19    10239.32    289.49 o
  -6   8   7       29.64      -17.45     89.07 o
  -4   8   7       25.63      -70.29    208.37 o
  -2   8   7     3878.09     3634.07    126.81 o
   0   8   7    26125.00    24650.69    468.26 o
   2   8   7      219.48      413.83     72.16 o
   4   8   7     2053.27     2031.40    435.18 o
   6   8   7    10866.20    10593.14    266.97 o
   8   8   7    17972.50    18974.02    940.14 o
  10   8   7     1322.98     1048.44    109.04 o
  12   8   7     1159.21     1107.51    144.47 o
  14   8   7     2132.20     2235.82    166.43 o
  16   8   7     2301.23     2130.54    308.75 o
 -19   9   7      707.37      497.69    244.37 o
 -17   9   7     4323.87     3909.67    495.25 o
 -15   9   7       82.19      139.09    154.31 o
 -13   9   7     2924.28     2904.63    124.39 o
 -11   9   7     1003.96     1073.75    123.47 o
  -9   9   7    11334.84    11448.09    427.33 o
  -7   9   7      522.70      554.24    112.74 o
  -5   9   7      951.07      845.83     89.12 o
  -3   9   7       10.12      -52.50     84.31 o
  -1   9   7     2997.63     3625.38    148.26 o
   1   9   7      209.93      173.97     89.72 o
   3   9   7     4076.73     4650.68    145.16 o
   5   9   7    16127.00    16557.74    386.16 o
   7   9   7     5506.54     5999.47    177.76 o
   9   9   7      197.07      132.62    145.34 o
  11   9   7      301.75      469.52    110.28 o
  13   9   7     1778.69     1682.09    149.55 o
  15   9   7      926.38      676.55    157.28 o
  17   9   7      798.01      752.92    410.56 o
 -18  10   7       41.06      383.49    261.27 o
 -16  10   7     2166.96     2326.45    352.89 o
 -14  10   7    13771.88    13157.78    386.66 o
 -12  10   7     1985.38     2001.69    121.21 o
 -10  10   7      451.23      272.04    101.82 o
  -8  10   7    11946.28    12491.26    455.41 o
  -6  10   7     3831.66     4197.45    193.13 o
  -4  10   7       90.62      116.83     83.30 o
  -2  10   7     2806.37     2760.39    127.78 o
   0  10   7     8712.87     9548.18    228.73 o
   2  10   7      405.40      452.91     84.14 o
   4  10   7       62.04       55.72    102.28 o
   6  10   7     5136.01     5627.48    325.18 o
   8  10   7    13866.34    14401.12    442.57 o
  10  10   7     2632.40     2660.58    286.61 o
  12  10   7     3998.32     3456.30    230.24 o
  14  10   7     4282.30     4450.94    354.01 o
  16  10   7      799.83      452.11    208.85 o
 -17  11   7     1728.14     1132.19    340.88 o
 -15  11   7      844.62     1045.56    691.53 o
 -13  11   7      347.85      284.75    116.17 o
 -11  11   7     5565.22     5222.80    304.89 o
  -9  11   7        4.44       87.08    124.35 o
  -7  11   7     4168.36     4298.75    244.47 o
  -5  11   7       56.55       69.26     90.13 o
  -3  11   7     3975.81     3843.89    158.65 o
  -1  11   7     2077.21     2305.68    129.34 o
   1  11   7      565.19      632.23    121.01 o
   3  11   7     2854.71     2911.70    121.49 o
   5  11   7      298.10      409.62    138.82 o
   7  11   7     2380.86     2655.29    187.30 o
   9  11   7      146.00      288.49    128.73 o
  11  11   7     1200.33     1260.70    193.02 o
  13  11   7        9.42      -81.77    139.53 o
  15  11   7     1344.01     1247.75    410.89 o
 -16  12   7     2089.83     1665.39    331.25 o
 -14  12   7     1708.02     1600.04    272.21 o
 -12  12   7     5067.26     5055.50    253.42 o
 -10  12   7     3152.85     3144.98    203.63 o
  -8  12   7     1848.62     1992.72    225.34 o
  -6  12   7    18842.50    18786.98    991.57 o
  -4  12   7      638.41      538.33    111.00 o
  -2  12   7      179.98       40.49    120.83 o
   0  12   7     6455.76     6615.17    200.91 o
   2  12   7     8704.87     8828.80    230.43 o
   4  12   7      327.22      461.58     93.73 o
   6  12   7     2617.77     2717.16    245.72 o
   8  12   7     7792.51     7296.71    343.10 o
  10  12   7      563.32      342.91    131.12 o
  12  12   7     1479.25     1379.36    158.92 o
  14  12   7     3885.02     3340.00    322.39 o
 -15  13   7      528.55     1022.78    378.38 o
 -13  13   7     5541.33     5510.36    261.20 o
 -11  13   7      225.48      458.52    162.38 o
  -9  13   7     1348.49     1534.88    172.14 o
  -7  13   7      536.41      532.71    191.92 o
  -5  13   7     1079.79      593.88    143.42 o
  -3  13   7       26.74       15.50     94.22 o
  -1  13   7     1056.62     1103.76    139.45 o
   1  13   7     1903.67     1742.18    142.35 o
   3  13   7      352.32      596.06    126.43 o
   5  13   7       43.65       84.32    144.59 o
   7  13   7      612.45      359.66    138.50 o
   9  13   7      353.66      622.64    125.03 o
  11  13   7        0.21      307.82    368.81 o
 -12  14   7     2959.85     2121.89    312.44 o
 -10  14   7     3660.51     3787.53    305.81 o
  -8  14   7     4489.44     3977.42    290.02 o
  -6  14   7      294.97      322.70    164.07 o
  -4  14   7     1392.72     1605.35    146.23 o
  -2  14   7    17765.93    18570.99    558.46 o
   0  14   7    21714.28    21837.41    676.79 o
   2  14   7     2433.97     2445.45    164.66 o
   4  14   7     1447.61     1355.27    133.52 o
   6  14   7      338.62      584.52    149.74 o
   8  14   7     8933.15     9061.67    415.52 o
  10  14   7     1433.20     1448.84    180.14 o
 -11  15   7     1915.76     1778.82    516.65 o
  -9  15   7     1722.46     2138.46    329.85 o
  -7  15   7     1583.72     1162.02    245.54 o
  -5  15   7      229.22       47.30    135.29 o
  -3  15   7      291.81      522.12    143.60 o
  -1  15   7      162.96      329.68    126.23 o
   1  15   7      136.72      261.28    118.50 o
   3  15   7      562.10      290.50    172.85 o
   5  15   7      595.51      466.65    162.01 o
   7  15   7      804.20      678.14    353.69 o
  -8  16   7     4060.56     3175.20    622.99 o
  -6  16   7     2613.89     2601.91    650.76 o
  -4  16   7       66.34      120.66    186.17 o
  -2  16   7     1461.64     1150.01    196.12 o
   0  16   7     6297.29     5983.08    268.21 o
   2  16   7     2586.44     2555.69    241.13 o
   4  16   7        3.82      199.42    225.71 o
   6  16   7     2639.35     2131.28    287.24 o
  -1  17   7       80.30      379.35    327.11 o
 -22   0   8     4543.03     4555.76    631.46 o
 -20   0   8      863.67     1107.54    286.56 o
 -18   0   8      405.16      341.03    144.26 o
 -16   0   8    10460.55    10071.10    296.52 o
 -14   0   8       65.11       64.83    160.57 o
 -12   0   8     3406.46     3562.33    151.15 o
 -10   0   8      879.33     1372.00    115.90 o
  -8   0   8    72470.05    74462.05   1747.82 o
  -6   0   8    25947.40    28597.85    805.08 o
  -4   0   8      520.38      626.07     55.29 o
  -2   0   8    34630.30    32818.91    872.56 o
   0   0   8     1105.50     1088.83    134.57 o
   2   0   8    33225.72    36693.57   2156.95 o
   4   0   8        5.13       50.62     77.59 o
   6   0   8     7266.00     7342.18    520.79 o
   8   0   8     3110.37     3261.22    214.10 o
  10   0   8    35662.65    37257.75   1219.79 o
  12   0   8        0.87      118.00    129.33 o
  14   0   8     8248.29     8077.79    416.41 o
  16   0   8     9653.26     9282.40    709.10 o
  18   0   8       34.35      -26.87    161.36 o
 -21   1   8      152.90      113.42    167.72 o
 -19   1   8     1150.33     1370.94    153.83 o
 -17   1   8      234.63      158.59     85.74 o
 -15   1   8      521.83      526.42     78.95 o
 -13   1   8     6596.07     6748.31    163.05 o
 -11   1   8       93.59       45.73     86.54 o
  -9   1   8    14271.67    14300.03    303.26 o
  -7   1   8    21538.58    24563.38    403.11 o
  -5   1   8      901.56     1105.62     68.21 o
  -3   1   8     1113.72     1258.61     57.93 o
  -1   1   8       68.18      174.53   1143.18 o
   1   1   8     4537.51     5987.91   4269.20 o
   3   1   8    15151.72    15770.09    371.66 o
   5   1   8     1241.57     1517.35     89.75 o
   7   1   8      709.00      613.54     65.88 o
   9   1   8     4846.21     4671.60    135.97 o
  11   1   8     3945.87     4010.19    176.57 o
  13   1   8      104.05      198.86     89.33 o
  15   1   8      491.13      549.35    115.49 o
  17   1   8      108.42       85.15    115.80 o
  19   1   8      159.88      171.34    125.37 o
 -22   2   8     1329.85     1021.56    281.05 o
 -20   2   8     1099.27     1197.20    165.86 o
 -18   2   8      196.66      142.53    110.46 o
 -16   2   8       12.12      -61.46    108.68 o
 -14   2   8    11098.62    12104.66    305.84 o
 -12   2   8     7636.34     8367.61    201.94 o
 -10   2   8     3299.13     3402.34    102.08 o
  -8   2   8     3898.36     3969.86     96.23 o
  -6   2   8    14316.69    14872.38    308.62 o
  -4   2   8     6348.45     6118.99    164.77 o
  -2   2   8     1516.55     1661.81     49.29 o
   0   2   8    57061.76    59958.11   1910.40 o
   2   2   8     3743.01     3197.73     69.80 o
   4   2   8      413.30      332.84     74.75 o
   6   2   8      736.02      785.54     69.90 o
   8   2   8    27323.52    27395.47    762.58 o
  10   2   8    21665.56    21649.11    544.96 o
  12   2   8      132.87      134.80     82.51 o
  14   2   8       93.10       -9.53    108.43 o
  16   2   8      869.94      910.49    132.52 o
  18   2   8     1362.79     1306.13    145.29 o
 -21   3   8     1066.37      501.77    301.85 o
 -19   3   8       10.52      -29.41    126.19 o
 -17   3   8      289.23      301.57    108.94 o
 -15   3   8       51.63      129.39     84.23 o
 -13   3   8     1984.71     2026.25    128.48 o
 -11   3   8     4250.43     4509.49    155.02 o
  -9   3   8     2048.08     2219.57     85.58 o
  -7   3   8       15.42       37.08     45.26 o
  -5   3   8     1320.01     1426.62    145.54 o
  -3   3   8     8012.78     8242.04    272.06 o
  -1   3   8      135.00      146.43     31.37 o
   1   3   8       17.35      102.89     77.44 o
   3   3   8    20567.37    20384.58    799.10 o
   5   3   8     4708.79     4636.20    116.43 o
   7   3   8      284.77      173.00     51.39 o
   9   3   8     2754.02     2874.11    169.86 o
  11   3   8      115.28       89.42     67.43 o
  13   3   8     2330.46     1986.81    113.45 o
  15   3   8      268.24      236.87     94.53 o
  17   3   8      799.69      577.58    127.43 o
  19   3   8       16.92       80.22    159.66 o
 -20   4   8     9763.73     9662.76    505.46 o
 -18   4   8     1815.04     2241.91    165.47 o
 -16   4   8      706.19      675.66    129.88 o
 -14   4   8     4249.67     4377.31    146.74 o
 -12   4   8     7899.27     7883.13    211.29 o
 -10   4   8     3017.86     2914.70    139.66 o
  -8   4   8      471.71      387.06     54.18 o
  -6   4   8    14144.46    14355.96    538.62 o
  -4   4   8      476.92      217.79     52.93 o
  -2   4   8     7512.67     8219.80    212.10 o
   0   4   8    29532.31    29160.55    502.25 o
   2   4   8    11697.11    12239.12    255.59 o
   4   4   8     1158.95     1047.20     58.42 o
   6   4   8       97.32      383.02    588.17 o
   8   4   8    18005.99    18295.76    487.88 o
  10   4   8     1993.98     1718.67    159.16 o
  12   4   8        6.12      -13.32     77.53 o
  14   4   8     3941.85     3727.88    214.54 o
  16   4   8     1003.65     1109.67    200.46 o
  18   4   8     1925.00     2055.17    153.59 o
 -21   5   8       89.90      433.45    225.20 o
 -19   5   8     2742.80     2652.54    206.59 o
 -17   5   8        9.05      271.50    132.95 o
 -15   5   8     1347.11     1150.83    118.64 o
 -13   5   8      725.33      544.52     91.49 o
 -11   5   8    22241.05    22054.83    419.00 o
  -9   5   8      588.40      585.37     99.88 o
  -7   5   8     3228.03     3487.52    105.30 o
  -5   5   8     3699.56     3546.24    181.60 o
  -3   5   8     2865.47     2790.93    113.09 o
  -1   5   8    20365.31    19763.81    351.32 o
   1   5   8    13857.17    13608.22    250.68 o
   3   5   8      172.47       67.24     57.17 o
   5   5   8     9913.84     9682.85    273.75 o
   7   5   8     7534.14     7499.31    374.09 o
   9   5   8       10.16       89.06     67.39 o
  11   5   8       15.68      -77.21     77.21 o
  13   5   8     4327.19     4006.84    283.43 o
  15   5   8       70.87      213.46    107.34 o
  17   5   8       49.32      -36.45    118.68 o
 -20   6   8     5213.23     5246.34    342.87 o
 -18   6   8     1517.57     1488.68    170.13 o
 -16   6   8     6616.70     6700.09    232.80 o
 -14   6   8     1882.89     2358.57    194.02 o
 -12   6   8      285.21      295.69     76.95 o
 -10   6   8     6604.48     7149.02    225.02 o
  -8   6   8     7785.80     7657.00    174.48 o
  -6   6   8     5103.00     5367.45    195.79 o
  -4   6   8      139.89      193.92     59.83 o
  -2   6   8     2017.37     2125.11    139.41 o
   0   6   8       95.22      151.31     51.73 o
   2   6   8     1932.59     1710.73     82.06 o
   4   6   8     1241.80     1391.03    144.89 o
   6   6   8     3464.74     4009.69    977.93 o
   8   6   8       46.78       99.14     60.16 o
  10   6   8     1694.54     2063.73    107.83 o
  12   6   8       19.79      134.97     95.57 o
  14   6   8     5076.63     4769.33    196.14 o
  16   6   8     4649.37     4798.76    208.71 o
  18   6   8      707.24      791.91    155.05 o
 -19   7   8     1640.52     1386.32    235.64 o
 -17   7   8     2182.70     2275.52    223.70 o
 -15   7   8      194.84      -38.15    105.63 o
 -13   7   8        7.31       51.60     85.81 o
 -11   7   8      217.27      174.96     74.51 o
  -9   7   8     3178.39     3424.59    128.86 o
  -7   7   8        2.76      -53.50     92.31 o
  -5   7   8    11874.99    11268.37    390.46 o
  -3   7   8     3586.15     3894.49    174.46 o
  -1   7   8     1998.03     1755.11     89.08 o
   1   7   8        1.56      -26.75     57.85 o
   3   7   8    16326.53    16939.66    354.93 o
   5   7   8     1046.48     1030.70    167.00 o
   7   7   8       35.95      272.47     72.04 o
   9   7   8     1788.44     1976.57    115.13 o
  11   7   8     2146.41     2209.92    116.01 o
  13   7   8      455.33      523.24    113.24 o
  15   7   8       32.05       54.97    139.47 o
  17   7   8        6.51      -59.86    137.06 o
 -18   8   8     2178.80     2071.15    241.74 o
 -16   8   8       10.23       31.28    131.34 o
 -14   8   8      291.15      327.15    113.07 o
 -12   8   8       13.79      103.63     83.99 o
 -10   8   8      182.93      235.64     84.89 o
  -8   8   8      908.83      911.68    106.09 o
  -6   8   8      271.01      248.26     78.64 o
  -4   8   8     5264.21     5044.29    274.93 o
  -2   8   8     7954.82     9091.16    220.69 o
   0   8   8       39.71      100.30     56.19 o
   2   8   8      131.89      114.83     86.39 o
   4   8   8     2043.86     2368.44    631.55 o
   6   8   8        7.36       59.75     86.18 o
   8   8   8     1503.36     1418.25    141.81 o
  10   8   8       13.38     -102.76    102.76 o
  12   8   8     2109.27     2362.50    165.85 o
  14   8   8       39.65      198.23    137.82 o
  16   8   8     1299.22     1417.32    195.69 o
 -19   9   8       22.03       86.15    383.76 o
 -17   9   8     3973.47     4351.69    245.48 o
 -15   9   8      261.37      264.81    125.13 o
 -13   9   8        7.87      -24.60     88.08 o
 -11   9   8     1243.00     1714.04    166.24 o
  -9   9   8    21201.91    21343.43    475.41 o
  -7   9   8      725.57      757.11     94.57 o
  -5   9   8       27.19      -22.83     77.29 o
  -3   9   8     9475.55     9564.00    306.03 o
  -1   9   8      366.78      522.42     91.39 o
   1   9   8     1076.16     1157.08     87.26 o
   3   9   8     7986.00     8072.02    324.54 o
   5   9   8    12398.34    12354.67    401.93 o
   7   9   8     1686.65     1734.62    134.83 o
   9   9   8       71.81      -93.23    135.83 o
  11   9   8    11783.04    12031.18    346.99 o
  13   9   8      217.13      -38.12    183.10 o
  15   9   8      472.01      402.55    160.67 o
 -18  10   8      221.78      117.34    331.32 o
 -16  10   8       58.92       30.33    274.49 o
 -14  10   8      668.58      784.48    186.47 o
 -12  10   8     2631.57     2341.33    137.12 o
 -10  10   8     2621.51     2415.63    145.70 o
  -8  10   8      395.80      818.52    158.93 o
  -6  10   8     2462.48     2555.34    185.68 o
  -4  10   8     2767.28     3073.26    171.42 o
  -2  10   8     1973.12     2051.55    114.21 o
   0  10   8      622.91      401.73     89.49 o
   2  10   8       63.27      373.38    120.17 o
   4  10   8      133.03       16.97    195.33 o
   6  10   8     3381.19     3602.63    256.72 o
   8  10   8     4617.36     5020.09    223.15 o
  10  10   8      184.74      117.00    121.58 o
  12  10   8       63.67      -24.28    118.53 o
  14  10   8      470.94      348.85    158.31 o
 -17  11   8      962.92      596.99    436.19 o
 -15  11   8     2459.07     2516.38    434.78 o
 -13  11   8      810.43      738.14    234.48 o
 -11  11   8     9338.39     9422.52    305.48 o
  -9  11   8     7139.72     6907.86    239.93 o
  -7  11   8       17.95      -15.87     94.69 o
  -5  11   8      850.06      744.93    128.23 o
  -3  11   8     8335.12     8682.31    335.85 o
  -1  11   8     5306.08     5239.58    228.74 o
   1  11   8      897.24      861.82    108.22 o
   3  11   8       80.31      182.54    166.76 o
   5  11   8      338.75      283.94    160.90 o
   7  11   8     2729.39     2889.75    341.08 o
   9  11   8     1017.56      743.18    171.63 o
  11  11   8     3870.40     4006.24    284.30 o
  13  11   8     1065.90     1121.97    217.06 o
 -14  12   8       87.02      -91.76    251.17 o
 -12  12   8      121.95      -81.22    113.84 o
 -10  12   8        1.42       53.34    125.76 o
  -8  12   8        2.01      123.97    104.96 o
  -6  12   8     2181.10     2386.29    169.10 o
  -4  12   8     5082.40     5339.77    188.07 o
  -2  12   8      242.41      247.03    123.99 o
   0  12   8      951.63      881.53    115.37 o
   2  12   8      701.08      780.06    110.03 o
   4  12   8      172.17      199.80    194.36 o
   6  12   8       12.21      -96.01     96.01 o
   8  12   8        3.73        5.12    146.94 o
  10  12   8      215.79      344.53    137.50 o
  12  12   8      836.29      728.27    254.82 o
 -13  13   8       11.45        3.24    507.24 o
 -11  13   8     3775.05     3832.77    385.70 o
  -9  13   8      765.97      893.07    167.63 o
  -7  13   8      315.90      263.81    144.35 o
  -5  13   8      583.39      925.87    149.05 o
  -3  13   8      609.16      700.86    120.86 o
  -1  13   8     8948.98     9348.13    261.40 o
   1  13   8       37.16     -134.32    134.32 o
   3  13   8     1667.98     1906.06    149.68 o
   5  13   8      319.46      314.21    125.76 o
   7  13   8      306.00      201.55    137.96 o
   9  13   8     1009.24     1239.97    165.82 o
  11  13   8     1658.21     1240.45    197.82 o
 -12  14   8      323.66      436.28    280.67 o
 -10  14   8      245.35       17.26    169.84 o
  -8  14   8      364.49      386.64    140.42 o
  -6  14   8      690.43      510.47    177.15 o
  -4  14   8      306.76      295.67    193.60 o
  -2  14   8     4020.06     3770.93    276.87 o
   0  14   8      424.89      548.79    136.29 o
   2  14   8       67.53      141.68    121.58 o
   4  14   8      572.15      552.65    126.89 o
   6  14   8        2.84       51.00    145.71 o
   8  14   8       37.12       57.59    118.72 o
  -9  15   8       97.44      -83.76    479.01 o
  -7  15   8        2.88      247.19    414.83 o
  -5  15   8      409.36      249.67    192.48 o
  -3  15   8     3201.83     3141.33    238.57 o
  -1  15   8     3085.27     2886.37    199.20 o
   1  15   8      150.10      144.30    137.60 o
   3  15   8     2751.43     2498.46    225.96 o
   5  15   8     2176.38     2037.71    231.34 o
   7  15   8       58.00     -159.20    159.20 o
  -6  16   8      243.76     -352.29    352.29 o
  -4  16   8       99.13      289.27    257.11 o
  -2  16   8       26.38     -184.06    304.27 o
   0  16   8      534.66      491.75    196.41 o
   2  16   8      259.06      135.12    150.52 o
 -21   1   9      345.75      666.46    189.17 o
 -19   1   9     1256.02     1370.04    144.54 o
 -17   1   9     2514.49     2471.90    259.90 o
 -15   1   9     9118.78     9449.68    406.32 o
 -13   1   9    11896.96    12487.05    320.14 o
 -11   1   9    13836.17    13409.85    302.86 o
  -9   1   9     5553.18     5451.03    191.63 o
  -7   1   9     3556.93     3317.09     91.56 o
  -5   1   9       73.57       77.43     37.01 o
  -3   1   9    23467.35    22947.80    549.10 o
  -1   1   9    26233.04    28076.92   1131.18 o
   1   1   9     2175.68     2871.73    390.08 o
   3   1   9    10950.95    10832.24    760.94 o
   5   1   9    13095.37    13462.37    296.37 o
   7   1   9    16762.41    17696.33    821.11 o
   9   1   9       93.32      128.28     71.30 o
  11   1   9     5563.82     5855.65    170.59 o
  13   1   9     2065.35     2184.65    157.20 o
  15   1   9     2349.39     2463.38    203.52 o
  17   1   9      590.15      413.89    130.58 o
 -20   2   9      344.26      265.84    237.58 o
 -18   2   9      232.79      268.51    125.88 o
 -16   2   9       58.21      -51.64    120.75 o
 -14   2   9        5.83       84.76     99.89 o
 -12   2   9     3709.20     3848.27    189.61 o
 -10   2   9     3752.93     3853.01    124.13 o
  -8   2   9     4068.06     3954.39    131.03 o
  -6   2   9     6927.45     7331.51    146.52 o
  -4   2   9     5779.18     5734.56    119.41 o
  -2   2   9      693.80      502.61    262.40 o
   0   2   9      314.14      419.83    555.39 o
   2   2   9     2165.97     2073.54    357.04 o
   4   2   9     3658.22     3794.30    150.95 o
   6   2   9      189.97      327.77     58.19 o
   8   2   9     5814.35     6004.33    182.03 o
  10   2   9      114.43       42.15     64.25 o
  12   2   9     1024.35      919.36    107.18 o
  14   2   9      266.76      207.11     95.64 o
  16   2   9     3030.99     3085.55    170.14 o
  18   2   9        2.60     -142.91    142.91 o
 -21   3   9     2582.02     2518.10    302.28 o
 -19   3   9      439.52      452.74    152.93 o
 -17   3   9     3982.41     4116.55    183.54 o
 -15   3   9     1750.75     1758.99    136.46 o
 -13   3   9        1.75       36.44    100.40 o
 -11   3   9       38.14       87.35     77.70 o
  -9   3   9    29351.88    28892.97    546.56 o
  -7   3   9      820.62      854.40     65.23 o
  -5   3   9    11523.80    11024.19    358.59 o
  -3   3   9     3291.27     3441.86    124.17 o
  -1   3   9    50098.33    51566.50    847.42 o
   1   3   9    12752.05    12835.67    307.58 o
   3   3   9     1277.78     1208.07    146.08 o
   5   3   9    20572.61    20087.88   1089.35 o
   7   3   9     3631.96     3846.87    109.23 o
   9   3   9      206.10      243.38     63.70 o
  11   3   9     5539.53     5735.83    168.63 o
  13   3   9    21123.83    21798.92    746.25 o
  15   3   9       16.84      -48.94    113.79 o
  17   3   9        6.12      -31.11    132.30 o
 -20   4   9     1521.66     1875.83    276.23 o
 -18   4   9     1431.66     1180.99    149.76 o
 -16   4   9       20.61      -61.21    100.18 o
 -14   4   9      344.53      285.34     89.48 o
 -12   4   9      110.14       82.31     89.50 o
 -10   4   9     1539.60     1677.39     93.43 o
  -8   4   9      361.38      252.55     77.25 o
  -6   4   9     1464.86     1383.04     73.86 o
  -4   4   9        9.46      147.76    128.08 o
  -2   4   9     1199.77     1293.58     95.62 o
   0   4   9    10205.04    10697.96    207.65 o
   2   4   9    17375.54    17151.81    313.59 o
   4   4   9       43.82       33.42     38.72 o
   6   4   9      867.56      977.66     77.06 o
   8   4   9     2746.75     2655.68    151.33 o
  10   4   9     1130.75     1381.20    198.07 o
  12   4   9     1148.29      819.27    161.15 o
  14   4   9     2333.36     2462.60    149.71 o
  16   4   9      419.54      389.19    128.33 o
 -19   5   9     1626.01     1690.91    281.70 o
 -17   5   9     3922.90     4239.67    219.66 o
 -15   5   9     6421.18     6744.37    260.74 o
 -13   5   9      126.13      209.96    102.47 o
 -11   5   9       49.25       49.74     71.35 o
  -9   5   9    21899.93    21087.79    521.44 o
  -7   5   9     7983.83     7394.21    245.53 o
  -5   5   9       29.90      112.46     60.12 o
  -3   5   9    13217.83    13378.66    327.57 o
  -1   5   9    16090.71    15376.86    284.73 o
   1   5   9       91.68      109.36     44.84 o
   3   5   9     2364.71     2368.21    123.31 o
   5   5   9    18319.43    18105.75    597.12 o
   7   5   9      107.08       82.27     56.84 o
   9   5   9      484.68      527.49     77.66 o
  11   5   9     8969.67     8750.29    232.93 o
  13   5   9     5797.32     5363.27    257.02 o
  15   5   9      740.38      587.93    118.16 o
  17   5   9        1.27       66.52    144.93 o
 -20   6   9     1439.77     1197.27    283.75 o
 -18   6   9     4106.74     4010.07    349.44 o
 -16   6   9      214.67      355.37    131.02 o
 -14   6   9     5641.08     5787.29    270.90 o
 -12   6   9      562.71      425.30     88.66 o
 -10   6   9     4332.02     4030.20    215.48 o
  -8   6   9     2909.50     3173.86    364.40 o
  -6   6   9     8137.32     8679.21    221.87 o
  -4   6   9      357.28      406.78     62.90 o
  -2   6   9      139.63       86.82     55.98 o
   0   6   9      123.64       74.43     50.86 o
   2   6   9     2923.28     2762.24    122.37 o
   4   6   9     3048.47     2707.83    100.93 o
   6   6   9     1072.10     1221.40    100.02 o
   8   6   9       49.67       86.62     68.59 o
  10   6   9     4608.23     4766.69    166.61 o
  12   6   9     2009.73     1868.76    176.81 o
  14   6   9      931.71      844.83    210.68 o
  16   6   9     1708.38     1900.08    202.42 o
 -19   7   9        8.41       14.75    283.75 o
 -17   7   9     7150.30     7213.23    322.68 o
 -15   7   9     1055.67     1146.18    152.65 o
 -13   7   9      310.69      344.70     91.45 o
 -11   7   9     6670.89     6559.06    197.03 o
  -9   7   9     3453.66     3748.97    177.67 o
  -7   7   9    11103.22    11802.28    278.00 o
  -5   7   9       91.67      136.46     78.69 o
  -3   7   9     5326.06     5185.39    184.33 o
  -1   7   9      152.88      212.00     63.97 o
   1   7   9     3659.16     3875.29    119.33 o
   3   7   9     9397.58     9816.57    268.83 o
   5   7   9      373.93      463.72    185.75 o
   7   7   9    11965.89    12045.79    307.07 o
   9   7   9       25.73       27.08     98.32 o
  11   7   9      504.26      726.62    102.10 o
  13   7   9      131.48      155.02    104.60 o
  15   7   9     2770.86     2815.80    214.10 o
 -18   8   9       78.17      100.53    241.10 o
 -16   8   9      168.84      -68.44    172.62 o
 -14   8   9      313.67      410.05     93.10 o
 -12   8   9     6075.03     6600.96    262.93 o
 -10   8   9      446.91      378.91     99.39 o
  -8   8   9     5807.93     5813.54    194.85 o
  -6   8   9     5126.50     5523.92    204.99 o
  -4   8   9    10406.28    10203.72    366.99 o
  -2   8   9      365.06      411.47     88.82 o
   0   8   9     1279.53     1490.16    151.65 o
   2   8   9     8171.87     8591.61    407.16 o
   4   8   9     7661.42     8622.92    270.35 o
   6   8   9     2582.50     2647.52    139.59 o
   8   8   9     2501.08     2874.13    196.14 o
  10   8   9     3978.51     4220.69    173.14 o
  12   8   9      266.12      114.13     89.14 o
  14   8   9      136.53      146.85    145.58 o
 -17   9   9     3118.06     3506.53    334.73 o
 -15   9   9      822.67      703.12    151.04 o
 -13   9   9       10.49       62.04    103.11 o
 -11   9   9     3309.79     3195.85    173.33 o
  -9   9   9     7269.98     7062.40    300.82 o
  -7   9   9     2850.84     2624.00    129.32 o
  -5   9   9      265.13      125.53     93.15 o
  -3   9   9      166.46      275.69     83.54 o
  -1   9   9     2430.23     2412.44    139.80 o
   1   9   9     5406.19     5596.42    158.25 o
   3   9   9    10129.08    11238.53    302.04 o
   5   9   9     8804.39     8840.00    268.60 o
   7   9   9       76.52      -50.49    107.97 o
   9   9   9     2784.58     2873.01    155.45 o
  11   9   9       21.93       79.50    145.61 o
  13   9   9     1373.16      981.92    151.85 o
  15   9   9        5.57     -147.06    157.14 o
 -16  10   9     4541.08     4831.99    462.52 o
 -14  10   9     1103.37     1104.78    181.05 o
 -12  10   9     6312.10     5981.94    306.60 o
 -10  10   9     1003.08     1046.38    135.22 o
  -8  10   9     2442.00     2308.44    143.76 o
  -6  10   9    21181.67    21805.72    545.81 o
  -4  10   9     3418.48     2492.33    258.08 o
  -2  10   9      942.99     1190.18    134.06 o
   0  10   9     1478.90     1519.99    146.07 o
   2  10   9    13470.67    14702.35    841.50 o
   4  10   9      292.35      208.19    109.94 o
   6  10   9      731.50      755.74    122.46 o
   8  10   9     8535.82     7791.69    635.97 o
  10  10   9     4302.92     4023.50    340.94 o
  12  10   9      519.93      593.09    135.15 o
  14  10   9      653.74      200.68    166.14 o
 -15  11   9     1746.31     1374.60    277.96 o
 -13  11   9     2009.73     2104.65    140.91 o
 -11  11   9      594.20      630.72    122.49 o
  -9  11   9      629.09      432.72    117.23 o
  -7  11   9     2181.27     2102.09    161.15 o
  -5  11   9      178.45      186.73    120.52 o
  -3  11   9     2206.60     1912.77    114.62 o
  -1  11   9     1197.85     1262.16    115.73 o
   1  11   9     1002.22      859.28    120.36 o
   3  11   9      979.97     1112.75    119.03 o
   5  11   9     2072.24     1961.90    149.12 o
   7  11   9     1442.12     1493.84    148.23 o
   9  11   9       27.98     -137.86    137.86 o
  11  11   9      602.32      670.18    166.17 o
  13  11   9     1867.00     1628.06    223.58 o
 -14  12   9    12962.03    12697.55    723.35 o
 -12  12   9     7897.88     7409.18    299.99 o
 -10  12   9     3249.77     3295.80    234.72 o
  -8  12   9     5631.18     5361.25    258.29 o
  -6  12   9     6171.82     6005.49    277.46 o
  -4  12   9      135.93       35.37     96.41 o
  -2  12   9     1003.59     1061.25    131.06 o
   0  12   9     8013.31     9306.50    275.70 o
   2  12   9     4734.88     5267.80    196.07 o
   4  12   9     1703.16     1919.16    143.38 o
   6  12   9     1355.78     1264.65    131.79 o
   8  12   9     1711.29     1715.26    171.45 o
  10  12   9     5710.67     5537.10    324.73 o
 -13  13   9        0.57      -34.64    248.48 o
 -11  13   9      526.48      148.73    214.60 o
  -9  13   9      139.14      -48.90    186.93 o
  -7  13   9     4200.22     4043.38    265.30 o
  -5  13   9     3257.19     2952.03    188.93 o
  -3  13   9      178.82      251.83    133.46 o
  -1  13   9        1.03      -69.54    119.81 o
   1  13   9     1756.53     1830.72    150.42 o
   3  13   9     1912.15     2006.66    150.72 o
   5  13   9      117.69      150.42    105.89 o
   7  13   9       23.56      175.03    142.99 o
   9  13   9       68.07       55.87    178.62 o
 -10  14   9      160.28      114.03    283.49 o
  -8  14   9      132.06        8.54    334.26 o
  -6  14   9      665.56      526.61    146.46 o
  -4  14   9    17818.90    17828.61    498.87 o
  -2  14   9      867.94      598.24    219.11 o
   0  14   9     3790.83     3867.70    197.17 o
   2  14   9     1112.05      912.30    146.54 o
   4  14   9     2291.60     2345.50    170.48 o
   6  14   9      759.18      642.03    174.11 o
   8  14   9     3781.20     3380.79    205.17 o
  -7  15   9       31.71     -207.17    383.93 o
  -5  15   9      280.89      122.86    205.72 o
  -3  15   9       12.60     -165.36    165.36 o
  -1  15   9      778.24      631.33    159.61 o
   1  15   9      545.29      302.43    154.83 o
   3  15   9       73.85     -123.69    156.14 o
   5  15   9      559.57      274.08    192.85 o
  -2  16   9        0.54      -68.67    279.90 o
 -20   0  10     6253.21     6638.55   1260.61 o
 -18   0  10     1200.72     1509.82    289.39 o
 -16   0  10     1796.30     1588.75    168.89 o
 -14   0  10       17.22      -91.06    114.91 o
 -12   0  10    81721.50    86075.79   6239.44 o
 -10   0  10    13650.02    14666.79   1269.02 o
  -8   0  10      873.86      819.11     88.82 o
  -6   0  10    20309.29    21101.78    947.14 o
  -4   0  10     1266.43     1109.80    185.82 o
  -2   0  10     5098.38     5726.46    701.10 o
   0   0  10     1352.90     1708.06    348.20 o
   2   0  10    17480.30    20513.61   1008.84 o
   4   0  10     1564.54     1573.48    305.85 o
   6   0  10      121.02      169.44     53.17 o
   8   0  10     3692.71     4237.79    225.17 o
  10   0  10     9061.16     9859.61    313.31 o
  12   0  10    24683.15    24412.11   1413.09 o
  14   0  10     1138.29     1169.35    158.20 o
  16   0  10     1133.86     1440.67    250.84 o
 -21   1  10      658.17      922.21    953.78 o
 -19   1  10      930.26      657.31    158.39 o
 -17   1  10      225.47      324.75    142.85 o
 -15   1  10       35.85      172.90     96.49 o
 -13   1  10     4718.09     4540.86    188.67 o
 -11   1  10     6885.79     7000.77    306.91 o
  -9   1  10     3224.76     3158.56    118.05 o
  -7   1  10      675.68      691.44     75.40 o
  -5   1  10     1331.93     1412.07     66.55 o
  -3   1  10    11173.53    10810.63    204.96 o
  -1   1  10     2363.44     2025.48    599.47 o
   1   1  10      349.86      561.22    131.16 o
   3   1  10       11.84      129.69    219.31 o
   5   1  10       42.49       18.70     36.90 o
   7   1  10       97.81       32.81     40.46 o
   9   1  10      212.44      146.66     58.93 o
  11   1  10      878.71      788.49     82.75 o
  13   1  10      534.93      575.07     97.95 o
  15   1  10       34.17      145.20     96.76 o
  17   1  10       31.24       11.96    129.46 o
 -20   2  10      967.16      732.71    216.32 o
 -18   2  10     3251.64     2903.43    188.16 o
 -16   2  10      990.11      927.72    170.69 o
 -14   2  10     1391.62     1202.35    165.10 o
 -12   2  10      232.07      282.53     70.83 o
 -10   2  10      693.58      653.81     76.98 o
  -8   2  10      622.29      809.65     73.34 o
  -6   2  10     2256.54     2136.53     85.75 o
  -4   2  10    18954.17    18463.12    443.59 o
  -2   2  10     1485.62     1609.23    190.44 o
   0   2  10       28.41      138.64    154.24 o
   2   2  10     2361.89     2105.91    207.85 o
   4   2  10     8331.78     8810.69    434.83 o
   6   2  10     1071.12     1196.43     74.75 o
   8   2  10     7761.64     7849.97    232.97 o
  10   2  10     3144.45     3336.00    189.90 o
  12   2  10      212.58      353.02     78.34 o
  14   2  10      284.68      360.54     97.46 o
  16   2  10     2758.47     2697.28    164.29 o
 -19   3  10       50.64       27.47    130.43 o
 -17   3  10      411.75      357.67    105.54 o
 -15   3  10      180.33       90.05    107.82 o
 -13   3  10       75.52       69.77     98.83 o
 -11   3  10     1271.95     1272.86     92.94 o
  -9   3  10        9.45      -60.63     60.63 o
  -7   3  10      932.99      666.01     67.11 o
  -5   3  10     1049.86     1050.97     89.07 o
  -3   3  10     3191.03     3467.25    314.83 o
  -1   3  10     4492.87     4502.04    200.54 o
   1   3  10      775.93      764.41     54.17 o
   3   3  10     5415.01     5414.20    169.85 o
   5   3  10     6391.96     6427.21    168.70 o
   7   3  10      797.71      934.95     66.39 o
   9   3  10     2362.78     2278.80    145.63 o
  11   3  10     1081.52      978.02    116.62 o
  13   3  10     7659.24     7191.51    364.50 o
  15   3  10      151.27      139.86    106.03 o
  17   3  10        3.06     -136.48    136.48 o
 -20   4  10       84.26      303.61    202.97 o
 -18   4  10     3561.42     3745.07    217.33 o
 -16   4  10       10.81       33.61    142.32 o
 -14   4  10      241.35       45.93    109.52 o
 -12   4  10      285.95      411.65     88.99 o
 -10   4  10     3507.31     3555.50    146.76 o
  -8   4  10      600.13      763.30    107.12 o
  -6   4  10     1172.83     1375.30    107.74 o
  -4   4  10    22446.70    22623.99    429.46 o
  -2   4  10      900.68      958.95     52.91 o
   0   4  10        4.11      -37.58     37.58 o
   2   4  10     6243.47     6540.53    196.89 o
   4   4  10     6892.17     6774.98    235.79 o
   6   4  10      171.75      214.00     54.42 o
   8   4  10      735.66      873.94     76.26 o
  10   4  10     4264.20     4231.83    144.07 o
  12   4  10     4135.32     4181.56    158.75 o
  14   4  10     1244.50     1100.40    125.55 o
  16   4  10     1383.21     1728.28    193.44 o
 -19   5  10      994.86      578.27    194.18 o
 -17   5  10        5.97       30.36    147.15 o
 -15   5  10      155.09      326.74    112.12 o
 -13   5  10        3.73        9.47     85.95 o
 -11   5  10       56.39      -70.32     70.32 o
  -9   5  10     4163.68     4370.07    139.61 o
  -7   5  10       41.05       30.10     63.69 o
  -5   5  10     4790.14     4692.72    144.29 o
  -3   5  10    17856.83    18689.01    441.66 o
  -1   5  10       23.24       37.96     52.26 o
   1   5  10      471.01      482.16     49.45 o
   3   5  10      721.30      949.14    101.40 o
   5   5  10     6250.41     6588.86    172.10 o
   7   5  10      774.51      818.14     72.58 o
   9   5  10     1973.69     1891.19    105.89 o
  11   5  10     1184.76     1262.09    121.03 o
  13   5  10     1078.71     1110.27    143.02 o
  15   5  10     4559.15     4316.62    208.53 o
 -18   6  10     2537.40     2352.75    248.07 o
 -16   6  10        1.36     -114.52    114.52 o
 -14   6  10      182.39      113.31    109.57 o
 -12   6  10      248.35      181.74     87.51 o
 -10   6  10    12708.76    12291.95    262.84 o
  -8   6  10       61.02      115.05     80.50 o
  -6   6  10    11845.52    12259.94    422.97 o
  -4   6  10      936.59     1029.18    105.95 o
  -2   6  10     1151.31     1177.09     68.55 o
   0   6  10      125.37      165.68     73.88 o
   2   6  10     4427.89     4311.83    117.94 o
   4   6  10     2577.22     2360.87    125.70 o
   6   6  10      146.16      103.78     72.86 o
   8   6  10     3470.55     3444.94    138.28 o
  10   6  10     2823.21     2988.66    200.56 o
  12   6  10     1673.73     1683.08    125.77 o
  14   6  10       76.96      -16.73    115.99 o
  16   6  10      205.78        7.39    128.33 o
 -19   7  10       13.59       11.20    208.74 o
 -17   7  10     6827.54     6984.48    288.16 o
 -15   7  10       47.49      244.99    147.44 o
 -13   7  10       20.31       33.06     92.05 o
 -11   7  10      790.54      825.72     94.57 o
  -9   7  10     6329.58     6541.69    337.11 o
  -7   7  10    12403.14    12027.77    346.14 o
  -5   7  10      657.84      740.02    118.17 o
  -3   7  10      921.95     1054.40     84.83 o
  -1   7  10     2633.68     2754.79    128.05 o
   1   7  10    14666.60    15551.99    325.67 o
   3   7  10      310.36      279.37     78.39 o
   5   7  10     5921.90     5451.97    262.20 o
   7   7  10     4457.10     4532.96    308.20 o
   9   7  10      735.67      984.76    102.64 o
  11   7  10     1434.06     1670.62    163.11 o
  13   7  10     2975.30     3486.61    178.97 o
  15   7  10     2007.39     1692.89    152.17 o
 -18   8  10      527.57      602.45    198.15 o
 -16   8  10        9.51      283.75    161.23 o
 -14   8  10     5016.17     4878.41    284.13 o
 -12   8  10     2062.53     1904.12    116.28 o
 -10   8  10     1329.79     1308.93    110.55 o
  -8   8  10     8372.50     8957.53    316.56 o
  -6   8  10     6147.34     6300.19    193.42 o
  -4   8  10      205.71      288.26     93.29 o
  -2   8  10     7758.48     7875.71    238.92 o
   0   8  10      845.03      979.74    192.65 o
   2   8  10     6362.42     6343.62    178.57 o
   4   8  10     9789.70    10175.65    255.02 o
   6   8  10     5206.66     5371.84    193.26 o
   8   8  10      341.60      422.33    185.04 o
  10   8  10      215.61      281.17    106.53 o
  12   8  10      735.19      656.74    130.98 o
  14   8  10      448.93      435.46    143.09 o
 -17   9  10      976.47     1145.37    261.24 o
 -15   9  10     2113.27     1789.36    372.03 o
 -13   9  10      388.38      334.43    121.63 o
 -11   9  10       14.00      129.56     95.92 o
  -9   9  10     1658.77     1790.87    173.26 o
  -7   9  10    10604.23    10549.26    251.98 o
  -5   9  10     5018.35     4641.32    286.06 o
  -3   9  10       57.61      235.27     86.09 o
  -1   9  10     3005.51     3289.06    134.75 o
   1   9  10    14032.90    14083.98    322.68 o
   3   9  10     4515.78     4465.19    177.51 o
   5   9  10       21.65      122.94     92.39 o
   7   9  10      512.46      693.08    130.98 o
   9   9  10       83.67        2.74    132.50 o
  11   9  10        1.76       81.61    108.05 o
  13   9  10     2475.04     2068.25    170.14 o
 -16  10  10      633.38      799.32    305.58 o
 -14  10  10       13.48       -7.39    128.17 o
 -12  10  10     1096.35      928.71    143.23 o
 -10  10  10       58.17      126.27    150.95 o
  -8  10  10       17.29      -65.54     97.24 o
  -6  10  10     2162.76     2102.16    142.24 o
  -4  10  10     1473.61     1467.69    146.86 o
  -2  10  10       24.39       37.10     79.07 o
   0  10  10       27.05       -8.77     87.47 o
   2  10  10      955.59      970.06    290.68 o
   4  10  10      670.27      892.11    113.77 o
   6  10  10     1627.27     1487.06    124.04 o
   8  10  10      693.21      566.22    162.74 o
  10  10  10       81.82      175.52    143.40 o
  12  10  10       82.70      573.87    156.92 o
 -15  11  10     5401.26     5251.63    408.32 o
 -13  11  10     2546.97     2444.67    208.71 o
 -11  11  10      495.41      304.11    128.41 o
  -9  11  10     3204.18     3283.75    180.03 o
  -7  11  10     3833.88     4282.97    220.99 o
  -5  11  10     1077.60      992.81    104.56 o
  -3  11  10      875.35      906.41    133.93 o
  -1  11  10     2000.06     2343.02    143.95 o
   1  11  10     1831.76     1903.13    141.98 o
   3  11  10      513.98      505.54    118.62 o
   5  11  10     5307.17     5487.82    205.71 o
   7  11  10    11567.19    10983.60    377.15 o
   9  11  10     1171.82      976.65    182.17 o
  11  11  10      288.30      298.74    323.28 o
 -12  12  10       42.34     -127.91    127.91 o
 -10  12  10     1666.28     1806.00    196.02 o
  -8  12  10      768.11      966.31    189.08 o
  -6  12  10     1866.01     1925.76    167.92 o
  -4  12  10      177.38      -33.39    111.07 o
  -2  12  10      305.22      413.19    111.73 o
   0  12  10      316.54      292.13    116.62 o
   2  12  10        4.26      131.46    109.11 o
   4  12  10        0.63      226.89    127.60 o
   6  12  10      172.27      142.80    123.07 o
   8  12  10      221.38      441.68    146.49 o
  10  12  10      440.05      487.79    188.20 o
 -11  13  10        2.64       -4.30    132.44 o
  -9  13  10     3065.82     3095.91    358.73 o
  -7  13  10      200.74      559.10    224.40 o
  -5  13  10     2442.25     2226.75    192.55 o
  -3  13  10     3291.84     2814.30    241.18 o
  -1  13  10     4247.85     4490.25    250.57 o
   1  13  10     5538.24     5950.10    228.49 o
   3  13  10       68.94      212.01    134.19 o
   5  13  10     1238.85     1084.87    152.01 o
   7  13  10     1237.73      860.67    139.39 o
  -8  14  10      262.03      103.16    226.64 o
  -6  14  10       47.47      111.20    135.87 o
  -4  14  10      103.63        0.78    149.42 o
  -2  14  10        7.14       55.64    141.88 o
   0  14  10        5.86      -63.09    144.22 o
   2  14  10     1095.41      972.12    173.13 o
   4  14  10       67.34     -110.96    158.86 o
   6  14  10       75.35      293.38    181.98 o
  -5  15  10      333.51       -8.84    250.17 o
  -3  15  10      633.33      974.57    443.36 o
  -1  15  10     5422.04     5301.44    385.77 o
   1  15  10     2032.78     2052.86    202.99 o
 -19   1  11        9.04     -204.36    204.36 o
 -17   1  11       20.93      -41.66     96.38 o
 -15   1  11    21507.08    21705.12    672.05 o
 -13   1  11     7702.71     8303.83    230.63 o
 -11   1  11      836.95      886.75    126.17 o
  -9   1  11     3211.22     3577.37    171.50 o
  -7   1  11     6803.62     7128.61    238.91 o
  -5   1  11     4465.12     4334.25    154.47 o
  -3   1  11       48.29       80.82     47.10 o
  -1   1  11     7818.99     8970.83    356.98 o
   1   1  11      636.53      597.40    409.37 o
   3   1  11     7943.90     9803.12    446.10 o
   5   1  11     7123.48     8295.40    371.27 o
   7   1  11    14730.46    15630.53    327.01 o
   9   1  11     3383.13     3480.01    228.44 o
  11   1  11       39.79      105.28     70.07 o
  13   1  11     3017.74     2957.73    206.92 o
  15   1  11     6921.43     6805.97    239.33 o
 -20   2  11     1299.71      896.15    300.06 o
 -18   2  11       89.85       71.10    130.25 o
 -16   2  11     2068.15     1841.14    147.73 o
 -14   2  11      783.15      850.19    103.21 o
 -12   2  11      487.16      386.84     93.86 o
 -10   2  11     3194.84     3356.58    125.91 o
  -8   2  11     3644.17     4062.85    189.56 o
  -6   2  11     2254.34     2350.14     80.96 o
  -4   2  11      366.47      402.46     45.41 o
  -2   2  11     2889.22     3053.05    255.23 o
   0   2  11    14045.52    15126.03    599.00 o
   2   2  11        0.96     -216.45    216.45 o
   4   2  11     7413.74     9391.96    413.43 o
   6   2  11       31.69        6.86     45.96 o
   8   2  11     5401.45     5134.79    162.40 o
  10   2  11     2513.27     2388.89    114.14 o
  12   2  11       94.96       17.82     82.30 o
  14   2  11       41.18      -95.51     95.51 o
  16   2  11      153.25       53.15    118.54 o
 -19   3  11     1336.30     1451.26    179.38 o
 -17   3  11     5555.50     5333.02    250.52 o
 -15   3  11      703.46      664.89    113.70 o
 -13   3  11     7139.80     7388.26    249.31 o
 -11   3  11       79.02        3.70     83.27 o
  -9   3  11     4409.03     4373.80    133.46 o
  -7   3  11     7326.15     7616.47    221.68 o
  -5   3  11     2594.25     2507.92     92.09 o
  -3   3  11     2054.82     2072.75     77.69 o
  -1   3  11     3725.35     4019.40    158.25 o
   1   3  11    23404.40    23878.38   1207.42 o
   3   3  11        8.88       70.79    186.37 o
   5   3  11     1864.44     1738.35     66.48 o
   7   3  11     3192.51     3105.46     98.05 o
   9   3  11     1981.09     2040.77    138.30 o
  11   3  11      153.04      169.00     83.15 o
  13   3  11      867.42      800.41    109.49 o
  15   3  11     2570.99     2390.48    149.99 o
 -18   4  11     1795.34     1797.82    198.23 o
 -16   4  11       82.27      -29.12    134.97 o
 -14   4  11       98.67      145.03    116.44 o
 -12   4  11     1711.97     1901.66    110.49 o
 -10   4  11     6429.85     6740.12    163.48 o
  -8   4  11      547.85      453.47     75.71 o
  -6   4  11        5.15       26.09     55.94 o
  -4   4  11     1258.42     1395.04    121.47 o
  -2   4  11     2363.22     2564.20     79.22 o
   0   4  11     1036.33     1102.43     40.71 o
   2   4  11     8743.14     8184.23    288.00 o
   4   4  11      247.11      216.12     38.24 o
   6   4  11     3576.81     3692.44    135.67 o
   8   4  11      371.68      500.54     67.69 o
  10   4  11     2230.48     2407.79    163.32 o
  12   4  11     1501.37     1573.21    158.30 o
  14   4  11       24.73      -12.51    105.39 o
 -19   5  11     2730.72     2643.20    264.61 o
 -17   5  11     2216.75     1871.63    164.55 o
 -15   5  11     3103.83     3151.99    164.31 o
 -13   5  11      365.11      348.14     94.21 o
 -11   5  11      707.15      654.03     91.88 o
  -9   5  11      684.21      411.07     85.49 o
  -7   5  11    16298.58    16994.83    440.00 o
  -5   5  11     5729.44     6230.24    185.69 o
  -3   5  11     3001.71     3201.26    110.69 o
  -1   5  11       22.90       -0.77     58.05 o
   1   5  11    14910.09    15329.26    335.01 o
   3   5  11     3077.53     3153.94    133.95 o
   5   5  11      785.28      916.96     63.69 o
   7   5  11    10091.12    10261.47    296.64 o
   9   5  11     5605.50     5868.83    273.45 o
  11   5  11      119.00       64.82    108.89 o
  13   5  11      874.95      813.78    115.18 o
  15   5  11     2980.81     3394.54    231.98 o
 -18   6  11     6206.26     5487.38    386.40 o
 -16   6  11       66.38      357.29    152.74 o
 -14   6  11      159.06      217.50     98.21 o
 -12   6  11     2346.48     2337.84    120.15 o
 -10   6  11     3743.08     3542.38    127.55 o
  -8   6  11     6157.47     6417.24    300.78 o
  -6   6  11     4090.02     4078.70    189.24 o
  -4   6  11     2540.09     2607.57    130.85 o
  -2   6  11      425.25      423.05     60.80 o
   0   6  11        1.91       45.32     47.21 o
   2   6  11     9939.98    10045.95    227.90 o
   4   6  11      946.06     1138.31    122.69 o
   6   6  11     1076.38     1068.12     82.60 o
   8   6  11     6255.44     6262.99    208.29 o
  10   6  11      694.35      701.77     96.57 o
  12   6  11     1695.55     1565.54    131.66 o
  14   6  11      277.06      303.45    129.44 o
 -17   7  11       21.99      142.91    150.25 o
 -15   7  11     2167.76     2222.02    173.54 o
 -13   7  11      911.64      615.07     97.92 o
 -11   7  11       21.48      -51.49    113.87 o
  -9   7  11     3080.66     3625.78    143.62 o
  -7   7  11    21885.46    23326.72    490.23 o
  -5   7  11      162.09       99.38     85.14 o
  -3   7  11      938.11     1001.43     81.51 o
  -1   7  11    21275.10    21940.11    489.74 o
   1   7  11       14.49       -3.79     93.73 o
   3   7  11     4522.59     4012.03    126.50 o
   5   7  11     2534.83     2431.07    147.82 o
   7   7  11     1598.01     1242.09    159.74 o
   9   7  11       22.89       -0.88     85.08 o
  11   7  11      164.17      370.05    104.16 o
  13   7  11     2458.96     2145.49    142.71 o
 -16   8  11     4053.76     4212.69    257.33 o
 -14   8  11     1537.82     1763.89    141.32 o
 -12   8  11     3144.98     3083.79    224.60 o
 -10   8  11     1395.14     1384.77    153.40 o
  -8   8  11     3115.25     3299.86    197.03 o
  -6   8  11     1566.62     1820.56    126.78 o
  -4   8  11     9165.76     9003.62    297.91 o
  -2   8  11     1122.44     1023.55     85.58 o
   0   8  11     2345.78     2523.07    111.99 o
   2   8  11      542.53      728.18     98.32 o
   4   8  11     9825.28    10627.74    342.76 o
   6   8  11       68.40       -4.36     81.45 o
   8   8  11      238.72      225.81    135.96 o
  10   8  11     1028.39     1144.57    162.73 o
  12   8  11      574.24      677.60    142.03 o
 -15   9  11       27.04      647.30    307.72 o
 -13   9  11      707.84      488.45    112.96 o
 -11   9  11      273.09      439.01    118.45 o
  -9   9  11     1972.89     2035.50    110.88 o
  -7   9  11       35.64     -115.33    116.67 o
  -5   9  11        9.45      152.07    102.90 o
  -3   9  11       77.28      -14.67     78.86 o
  -1   9  11     3562.24     3504.96    139.14 o
   1   9  11     8231.98     8521.63    236.51 o
   3   9  11     4214.80     4444.23    152.42 o
   5   9  11      433.17      280.69     99.17 o
   7   9  11       78.14      167.77    116.46 o
   9   9  11     1508.12     1296.55    227.30 o
  11   9  11        0.09      121.71    118.11 o
 -14  10  11      893.33      504.85    113.98 o
 -12  10  11       32.61       79.11    152.91 o
 -10  10  11     8721.18     9143.05    376.81 o
  -8  10  11      209.72      144.60    105.13 o
  -6  10  11     5577.70     5332.79    228.06 o
  -4  10  11     4406.67     4195.52    168.04 o
  -2  10  11     2314.59     2552.40    130.60 o
   0  10  11      354.53      213.33     95.05 o
   2  10  11       13.98      112.78     93.09 o
   4  10  11    17047.60    16897.10    450.21 o
   6  10  11      441.11      541.00    104.98 o
   8  10  11       10.48       59.80     97.95 o
  10  10  11     2627.22     2326.36    314.31 o
 -13  11  11     2003.83     3202.73   1469.80 o
 -11  11  11       55.69      251.83    131.42 o
  -9  11  11      270.14      565.39    103.14 o
  -7  11  11        5.27       59.39    117.61 o
  -5  11  11      111.41      -59.51    110.95 o
  -3  11  11      642.12      662.62    184.72 o
  -1  11  11       72.56       14.06     98.46 o
   1  11  11      643.05      659.38    113.81 o
   3  11  11      382.02      414.63     96.57 o
   5  11  11       10.57       15.83    114.14 o
   7  11  11     1937.28     1740.15    131.03 o
   9  11  11        4.51      -87.11    165.30 o
 -12  12  11     1384.96     1256.09    172.48 o
 -10  12  11     5008.32     4567.65    263.12 o
  -8  12  11       68.38       82.74    128.50 o
  -6  12  11      387.14      398.76    126.80 o
  -4  12  11     9948.72     9740.55    322.56 o
  -2  12  11     2989.65     2996.80    179.79 o
   0  12  11     1009.57      951.84    129.85 o
   2  12  11     6964.58     6553.88    278.63 o
   4  12  11     2701.45     2574.70    207.40 o
   6  12  11      356.48      379.72    125.91 o
   8  12  11      454.75      447.58    180.79 o
  -9  13  11     1973.34     1627.76    229.29 o
  -7  13  11       13.34     -117.87    168.43 o
  -5  13  11     3160.66     2930.17    176.13 o
  -3  13  11     1633.70     1537.13    162.20 o
  -1  13  11      217.34      207.48    139.21 o
   1  13  11       53.15      139.12    140.39 o
   3  13  11        2.20       75.25    134.33 o
   5  13  11       20.31      -11.62    136.68 o
  -6  14  11     2263.75     1816.49    192.09 o
  -4  14  11     6521.11     5667.53    278.49 o
  -2  14  11     1707.18     1838.76    203.89 o
   0  14  11       73.68      264.26    174.21 o
   2  14  11     1123.04     1218.01    151.37 o
 -18   0  12      238.73      524.81    225.49 o
 -16   0  12     7338.20     6597.48    395.87 o
 -14   0  12     9735.89     8925.72    400.02 o
 -12   0  12      418.02      268.82    116.43 o
 -10   0  12       66.51      -65.38    101.91 o
  -8   0  12      196.22      223.84     93.86 o
  -6   0  12     1673.65     1508.39    142.22 o
  -4   0  12       32.14      106.72     47.99 o
  -2   0  12    24465.68    27355.25   1315.63 o
   0   0  12    13520.83    16014.32    834.74 o
   2   0  12      137.81       33.88    303.97 o
   4   0  12     3186.27     2963.45    382.08 o
   6   0  12     1211.30     2452.45    369.84 o
   8   0  12     2845.23     2921.44    199.71 o
  10   0  12     4885.20     4601.26    213.53 o
  12   0  12     1637.21     1479.31    318.76 o
  14   0  12      635.43     1161.63    163.14 o
 -19   1  12     1720.35     1689.50    174.46 o
 -17   1  12     7796.37     7132.93    359.82 o
 -15   1  12       48.38      131.02    104.48 o
 -13   1  12     1153.78      986.46    102.58 o
 -11   1  12     5240.66     5348.28    173.19 o
  -9   1  12     4011.85     4369.25    149.27 o
  -7   1  12     1203.56     1168.80     78.07 o
  -5   1  12     1278.84     1237.60    104.50 o
  -3   1  12     1267.46     1679.18    291.73 o
  -1   1  12      388.00      471.21    252.21 o
   1   1  12     1046.40      895.66    247.97 o
   3   1  12       74.05      203.65    354.32 o
   5   1  12        5.51      114.66    162.89 o
   7   1  12      117.22       72.26     40.82 o
   9   1  12      577.24      618.71     60.32 o
  11   1  12       10.09       79.42     69.90 o
  13   1  12      468.43      286.11     91.39 o
  15   1  12       71.65      157.94    150.68 o
 -18   2  12     2993.74     2743.17    180.80 o
 -16   2  12     3981.42     3748.04    178.24 o
 -14   2  12      472.44      382.90    129.18 o
 -12   2  12     1270.46     1257.37    118.75 o
 -10   2  12     4361.06     4647.89    294.81 o
  -8   2  12     7482.44     7700.14    186.76 o
  -6   2  12      881.88      765.19     85.08 o
  -4   2  12     6553.93     7124.46    306.44 o
  -2   2  12     2368.18     2536.27    205.62 o
   0   2  12     2382.95     2615.69    226.84 o
   2   2  12      597.74      833.41    242.67 o
   4   2  12     8121.12     9452.40    447.88 o
   6   2  12    10654.46    10547.78    552.43 o
   8   2  12     1632.76     1683.51     86.50 o
  10   2  12      218.40      273.71     61.01 o
  12   2  12     3101.53     3326.73    132.02 o
  14   2  12     1649.78     1303.76    126.50 o
 -19   3  12      362.17      277.15    177.81 o
 -17   3  12      313.71      236.20    166.74 o
 -15   3  12      208.69      305.27    180.91 o
 -13   3  12      720.49      692.95    110.49 o
 -11   3  12     1834.14     1767.49    132.55 o
  -9   3  12      555.88      454.41    137.39 o
  -7   3  12     1352.63     1279.57     90.20 o
  -5   3  12     3544.45     3851.71    138.74 o
  -3   3  12     1308.67     1366.68    108.94 o
  -1   3  12     1530.37     1914.53    461.60 o
   1   3  12     2325.92     2063.43    257.93 o
   3   3  12        5.72      150.37    340.67 o
   5   3  12      417.63      398.81     93.33 o
   7   3  12     7000.29     6568.11    228.33 o
   9   3  12      318.02      382.19     88.38 o
  11   3  12     2620.85     2349.02    121.61 o
  13   3  12        9.23     -100.53    100.53 o
 -18   4  12       50.97      -82.16    135.19 o
 -16   4  12     5250.56     4794.06    242.02 o
 -14   4  12       84.02       35.67    106.32 o
 -12   4  12     1280.54     1148.22     98.43 o
 -10   4  12      690.59      875.05    104.58 o
  -8   4  12    15167.64    15452.13    567.83 o
  -6   4  12       41.68       21.54     55.29 o
  -4   4  12     4534.95     4354.26    246.01 o
  -2   4  12     8345.51     7899.01    301.67 o
   0   4  12      463.68      463.63     50.80 o
   2   4  12      662.48      573.49    139.66 o
   4   4  12     4558.87     4371.21    155.90 o
   6   4  12     3240.29     3060.36    101.22 o
   8   4  12       26.62       73.64    117.90 o
  10   4  12      238.29      163.29     93.87 o
  12   4  12     2792.17     2867.51    140.11 o
  14   4  12     2366.31     2192.44    169.76 o
 -17   5  12     1002.08      688.31    154.32 o
 -15   5  12     1414.24     1503.69    182.68 o
 -13   5  12     2037.96     1949.33    121.29 o
 -11   5  12      104.98      103.34     79.86 o
  -9   5  12     1641.71     1498.01    141.97 o
  -7   5  12     3393.15     3414.13    156.48 o
  -5   5  12     1485.95     1226.57     87.43 o
  -3   5  12       71.54      134.69     47.57 o
  -1   5  12       50.59       91.67     37.26 o
   1   5  12       28.64      -11.90     29.48 o
   3   5  12      190.61      187.02     37.74 o
   5   5  12     3219.78     3094.87    106.38 o
   7   5  12     1870.48     1629.54    228.47 o
   9   5  12       75.81       75.25     78.09 o
  11   5  12      254.34       24.74    135.35 o
  13   5  12      683.85      549.21    117.37 o
 -16   6  12       13.12       50.29    172.35 o
 -14   6  12       66.91       87.61     99.48 o
 -12   6  12      481.01      541.38    130.54 o
 -10   6  12     6706.04     7035.71    250.51 o
  -8   6  12     5993.60     5615.45    299.03 o
  -6   6  12      288.98      237.59     75.48 o
  -4   6  12     5223.22     5349.06    155.97 o
  -2   6  12     3102.21     3338.07    165.91 o
   0   6  12     5477.87     5394.73    234.84 o
   2   6  12     1627.79     1561.25    117.35 o
   4   6  12     3648.69     3386.31    108.74 o
   6   6  12     6933.40     7186.59    200.42 o
   8   6  12     3747.77     3890.66    191.72 o
  10   6  12     1756.01     1651.93    112.33 o
  12   6  12     2801.94     2330.34    149.00 o
 -17   7  12      282.04      136.88    164.19 o
 -15   7  12      101.37      109.01    133.58 o
 -13   7  12      451.01      603.71    123.45 o
 -11   7  12      426.89      567.53    107.93 o
  -9   7  12      154.84      243.67     95.40 o
  -7   7  12     3801.41     3993.19    142.20 o
  -5   7  12       83.93        7.04     78.05 o
  -3   7  12      765.63      942.58     82.19 o
  -1   7  12     1329.06     1296.47     95.20 o
   1   7  12       96.64       27.52     63.68 o
   3   7  12     2061.01     1967.90    123.37 o
   5   7  12      471.26      465.64     76.78 o
   7   7  12     1216.35     1175.54    110.28 o
   9   7  12      811.65     1121.62    142.32 o
  11   7  12     1701.13     1451.90    130.41 o
 -16   8  12       97.21     -236.89    236.89 o
 -14   8  12      162.34      196.70    127.22 o
 -12   8  12      587.75      448.62    118.17 o
 -10   8  12     1541.03     1370.62    118.71 o
  -8   8  12       29.94       63.67    102.46 o
  -6   8  12      574.93      602.75    120.34 o
  -4   8  12     3207.59     3461.07    222.73 o
  -2   8  12      582.93      677.79     90.93 o
   0   8  12     1646.00     1630.95    146.71 o
   2   8  12      817.71      785.12     82.71 o
   4   8  12     1404.53     1486.47    101.84 o
   6   8  12      716.79      608.52     96.93 o
   8   8  12     2550.76     2326.85    147.66 o
  10   8  12       28.36        2.99    138.01 o
 -15   9  12     2461.18     2039.71    198.40 o
 -13   9  12     1003.32     1156.80    142.42 o
 -11   9  12      618.74      622.43    117.98 o
  -9   9  12      813.45     1012.32    116.42 o
  -7   9  12     4504.53     4842.79    192.59 o
  -5   9  12     7310.69     7702.20    227.23 o
  -3   9  12      115.29       35.24     88.06 o
  -1   9  12      779.69      963.98     98.79 o
   1   9  12     7917.11     8075.61    225.95 o
   3   9  12     4208.46     4134.94    219.16 o
   5   9  12     1814.44     1721.12    119.98 o
   7   9  12     3967.39     3606.53    177.13 o
   9   9  12     3854.10     3133.37    274.04 o
 -14  10  12      102.05       44.16    165.74 o
 -12  10  12      433.95      285.80    115.31 o
 -10  10  12      536.12      354.92    129.89 o
  -8  10  12     1219.31     1165.08    137.02 o
  -6  10  12      674.55      553.92    119.01 o
  -4  10  12      301.87      349.42     92.00 o
  -2  10  12      735.52      676.58    107.99 o
   0  10  12      653.50      675.05    104.85 o
   2  10  12     5420.82     5315.77    196.54 o
   4  10  12     2178.85     2073.58    131.85 o
   6  10  12     2115.42     1843.80    154.71 o
   8  10  12       41.02       -1.92    140.72 o
 -11  11  12       12.72      -33.48    145.00 o
  -9  11  12        2.42       36.73    118.95 o
  -7  11  12      911.36      778.02    147.77 o
  -5  11  12     3741.63     3711.37    185.44 o
  -3  11  12     1176.17      800.60    122.84 o
  -1  11  12       76.61      -64.73    103.10 o
   1  11  12     3118.49     2961.31    263.89 o
   3  11  12    10516.43    10584.58    452.03 o
   5  11  12       31.15       19.92    119.88 o
   7  11  12     2236.99     2183.96    157.73 o
 -10  12  12      781.29      946.63    170.12 o
  -8  12  12      484.03      312.10    156.09 o
  -6  12  12     1277.49     1086.18    132.55 o
  -4  12  12     1198.00     1158.61    199.62 o
  -2  12  12     1131.55     1403.19    151.17 o
   0  12  12      201.33      311.80    117.09 o
   2  12  12       24.59      -30.68    110.66 o
   4  12  12      635.09      466.47    112.68 o
   6  12  12      161.31      168.57    137.24 o
  -7  13  12     4107.16     3436.28    244.50 o
  -5  13  12     2121.61     2105.57    234.86 o
  -3  13  12     2744.64     2442.83    190.67 o
  -1  13  12     1804.74     1847.09    202.53 o
   1  13  12     2551.30     2419.23    188.57 o
   3  13  12     1639.65     1385.28    170.50 o
 -17   1  13      628.44      553.87    231.05 o
 -15   1  13      833.68      768.12    164.36 o
 -13   1  13    14358.97    13624.17    388.24 o
 -11   1  13      960.78      920.64     98.76 o
  -9   1  13      539.09      631.24     69.37 o
  -7   1  13     6164.29     6535.86    293.83 o
  -5   1  13    12053.18    12520.32    558.55 o
  -3   1  13      888.69     1236.77    210.28 o
  -1   1  13        1.99     -225.58    225.58 o
   1   1  13    10643.52    12123.41    504.26 o
   3   1  13     5352.79     6597.76    497.83 o
   5   1  13     5025.27     5301.37    334.20 o
   7   1  13     1808.65     2238.05    550.06 o
   9   1  13     1871.94     1817.63    115.88 o
  11   1  13     3556.96     3420.83    144.15 o
  13   1  13      256.58      195.41    526.06 o
 -18   2  13      646.52      596.93    152.13 o
 -16   2  13      446.88       64.03    140.32 o
 -14   2  13     1695.78     1452.71    158.04 o
 -12   2  13     1643.05     1738.79    127.48 o
 -10   2  13      589.43      688.04    146.83 o
  -8   2  13      747.82      778.80    107.14 o
  -6   2  13      844.85      728.94     78.70 o
  -4   2  13      959.48      934.43    102.57 o
  -2   2  13       86.21     -143.47    188.22 o
   0   2  13     3426.46     4368.00    608.41 o
   2   2  13     2731.82     3621.86    400.43 o
   4   2  13       90.72       62.89    166.83 o
   6   2  13      967.46      921.93    210.32 o
   8   2  13        0.47      -68.28     68.28 o
  10   2  13     1207.88      894.13     72.69 o
  12   2  13      187.98       57.36    120.60 o
 -17   3  13      936.09     1007.53    167.48 o
 -15   3  13     1965.36     1889.49    156.09 o
 -13   3  13     1886.06     1685.34    151.34 o
 -11   3  13     5085.30     5312.21    188.80 o
  -9   3  13      401.60      490.34     74.04 o
  -7   3  13     2119.00     2229.66    171.12 o
  -5   3  13    12552.61    12834.86    365.92 o
  -3   3  13    15577.23    16675.10    696.55 o
  -1   3  13      944.43     1286.01    273.85 o
   1   3  13     1899.46     2264.13    244.21 o
   3   3  13     2440.22     3483.15    472.42 o
   5   3  13     1936.62     2079.64    227.35 o
   7   3  13     1406.68     1406.50    164.20 o
   9   3  13     8149.49     8489.08    296.20 o
  11   3  13       46.92       58.11     68.34 o
  13   3  13        1.71      643.97    233.96 o
 -16   4  13      372.26      410.89    147.97 o
 -14   4  13      665.39      641.17    200.39 o
 -12   4  13      113.58      147.88     94.07 o
 -10   4  13     6394.56     6607.27    242.48 o
  -8   4  13     1158.70      981.27    107.60 o
  -6   4  13       47.08       65.51     56.40 o
  -4   4  13      955.56      880.75     81.43 o
  -2   4  13     5573.82     5621.95    430.59 o
   0   4  13       60.05      -64.85    253.62 o
   2   4  13        0.37      511.94    193.52 o
   4   4  13     2388.87     2379.41    130.57 o
   6   4  13      203.14      277.08    136.32 o
   8   4  13     1531.96     1534.75    245.72 o
  10   4  13      451.03      414.54     77.10 o
  12   4  13     1069.79     1105.16    190.91 o
 -17   5  13     1086.34     1278.55    174.36 o
 -15   5  13     1147.39      877.52    145.82 o
 -13   5  13      553.13      664.61    107.00 o
 -11   5  13     1866.48     2022.47    116.49 o
  -9   5  13     1680.44     1695.60    142.88 o
  -7   5  13     3515.78     3430.24    167.85 o
  -5   5  13     3261.71     3281.67    213.07 o
  -3   5  13      301.20      425.58     48.40 o
  -1   5  13     3737.04     3839.80    202.39 o
   1   5  13      441.81      364.48    103.64 o
   3   5  13     1264.96     1174.36    212.74 o
   5   5  13       45.89      113.65     64.69 o
   7   5  13     1608.73     1521.94    114.46 o
   9   5  13     1644.13     1375.72    226.30 o
  11   5  13     1255.07     1022.41    133.29 o
 -16   6  13     2043.80     2438.00    264.95 o
 -14   6  13      545.12      393.03    124.02 o
 -12   6  13      551.15      441.84    103.97 o
 -10   6  13     5514.94     5476.53    254.12 o
  -8   6  13     1537.48     1508.91    106.29 o
  -6   6  13     3260.66     2986.82    124.09 o
  -4   6  13      610.84      552.39     74.84 o
  -2   6  13     9266.48     9048.57    231.57 o
   0   6  13       64.01       65.65     42.60 o
   2   6  13     4307.73     4177.35    122.72 o
   4   6  13     6067.52     5776.12    175.99 o
   6   6  13     3027.69     2941.76    225.30 o
   8   6  13     4063.74     3552.43    153.96 o
  10   6  13       60.07      264.55    116.33 o
 -15   7  13       61.43     -155.72    155.72 o
 -13   7  13     2385.76     2019.34    165.05 o
 -11   7  13      323.70      115.24     93.40 o
  -9   7  13     1019.94      985.47    111.91 o
  -7   7  13       18.17       37.89    101.36 o
  -5   7  13     3491.46     3613.26    130.88 o
  -3   7  13      773.84      760.58     77.41 o
  -1   7  13       65.84       56.30     67.53 o
   1   7  13      370.12      331.36     84.50 o
   3   7  13     6386.69     6616.30    199.32 o
   5   7  13     2092.66     2205.37    102.47 o
   7   7  13      608.80      442.95     91.82 o
   9   7  13      686.20      697.43    116.26 o
  11   7  13     1108.03     1310.30    219.80 o
 -14   8  13       50.46      227.45    106.43 o
 -12   8  13     3527.12     3172.75    160.60 o
 -10   8  13       12.68       36.76    112.97 o
  -8   8  13     5587.71     5641.59    230.92 o
  -6   8  13     1181.89     1174.52    193.77 o
  -4   8  13     3887.81     3757.57    199.47 o
  -2   8  13     2309.69     2419.92    116.73 o
   0   8  13     3723.46     3761.31    143.29 o
   2   8  13      476.28      360.30     76.40 o
   4   8  13      977.93      920.13    115.39 o
   6   8  13     9047.31     8640.30    300.17 o
   8   8  13        8.38       68.08    184.70 o
 -13   9  13     1606.71     1663.88    168.09 o
 -11   9  13      462.16      374.42    128.05 o
  -9   9  13      123.65      158.18     98.60 o
  -7   9  13       14.45       79.36    102.74 o
  -5   9  13       79.66       68.57     98.82 o
  -3   9  13     2508.54     2777.40    136.76 o
  -1   9  13     1849.81     1725.67    120.53 o
   1   9  13     4789.26     5001.96    205.71 o
   3   9  13       39.78       39.36     86.47 o
   5   9  13     1558.83     1428.43    110.95 o
   7   9  13       32.49       28.28    119.54 o
 -12  10  13      738.19      632.40    153.15 o
 -10  10  13     1200.87     1599.03    209.97 o
  -8  10  13      786.44      851.13    118.78 o
  -6  10  13      220.66      125.29    114.36 o
  -4  10  13     3712.13     3365.52    186.64 o
  -2  10  13      112.12      234.83     95.68 o
   0  10  13     4275.50     3951.89    175.84 o
   2  10  13      563.30      459.77    103.83 o
   4  10  13      791.74      496.21    158.07 o
   6  10  13     5454.46     4845.14    241.42 o
  -9  11  13      343.76      167.15    144.60 o
  -7  11  13      841.22      808.45    132.22 o
  -5  11  13       55.69      121.56    119.57 o
  -3  11  13      891.05      681.30    127.64 o
  -1  11  13       82.61      294.23    117.15 o
   1  11  13       63.28       22.47    109.71 o
   3  11  13     1550.78     1456.58    130.62 o
   5  11  13      341.01       27.97    122.48 o
  -6  12  13       68.29      -95.69    148.71 o
  -4  12  13       76.49      -50.87    119.60 o
  -2  12  13     3143.84     2815.87    216.57 o
   0  12  13      957.34      833.50    144.70 o
   2  12  13       33.26       33.51    127.14 o
 -16   0  14    11486.05     9779.25    860.62 o
 -14   0  14     5781.63     6135.00    363.53 o
 -12   0  14       23.88      -50.20    145.46 o
 -10   0  14     4978.70     4946.26    256.63 o
  -8   0  14     2051.00     2091.77    173.40 o
  -6   0  14       22.46       51.76     44.41 o
  -4   0  14     5710.12     5590.00    506.30 o
  -2   0  14     9674.86    11785.12    565.59 o
   0   0  14    10432.51    11346.58    621.11 o
   2   0  14       17.12       33.88    246.56 o
   4   0  14     1420.76     1887.80    302.09 o
   6   0  14     5433.10     6576.25    568.41 o
   8   0  14    13567.64    14309.09    946.72 o
  10   0  14     2416.34     2829.82    465.83 o
 -17   1  14      272.42      471.08    136.03 o
 -15   1  14    10450.43     8849.62    570.77 o
 -13   1  14      654.33      350.34    133.84 o
 -11   1  14      544.19      359.64     92.63 o
  -9   1  14      933.05     1034.35     79.52 o
  -7   1  14      395.05      317.11     86.35 o
  -5   1  14        0.02      -40.86    176.68 o
  -3   1  14     1894.17     2730.76    267.38 o
  -1   1  14      102.02      125.85    194.91 o
   1   1  14     1169.31     1243.08    227.00 o
   3   1  14       72.40       15.88    215.17 o
   5   1  14      312.93      178.53    208.33 o
   7   1  14        0.04      232.48    484.18 o
   9   1  14     1656.13     1603.89    305.02 o
  11   1  14      104.38      227.08    262.29 o
 -16   2  14      782.88      803.43    160.90 o
 -14   2  14     3556.98     3295.06    205.26 o
 -12   2  14     1506.10     1479.99    148.56 o
 -10   2  14      423.47      295.67     92.41 o
  -8   2  14     7725.29     7814.40    209.17 o
  -6   2  14     4571.23     4428.28    138.59 o
  -4   2  14     1397.13     1360.96    210.05 o
  -2   2  14     1676.97     1769.15    273.84 o
   0   2  14    10831.20    12564.21    642.29 o
   2   2  14     9793.15    11344.27    485.31 o
   4   2  14      160.64      249.71    209.90 o
   6   2  14       76.52       57.85    336.91 o
   8   2  14     1496.09     2190.93    488.89 o
  10   2  14      971.69      956.90    263.92 o
 -15   3  14      237.41      187.92    156.89 o
 -13   3  14      629.85      651.81    126.28 o
 -11   3  14     1085.56     1105.35     98.28 o
  -9   3  14      805.53      614.21     82.48 o
  -7   3  14       22.93      -52.65     61.69 o
  -5   3  14       21.41      -80.22    104.73 o
  -3   3  14     3113.69     3171.87    250.16 o
  -1   3  14       45.74     -250.78    297.38 o
   1   3  14     4489.31     4643.27    524.18 o
   3   3  14      560.13      393.37    434.31 o
   5   3  14     3613.99     4674.62    301.37 o
   7   3  14      648.74      606.00    365.61 o
   9   3  14      169.12      164.92    253.59 o
  11   3  14      515.11     -515.33    665.81 o
 -16   4  14     1694.48     1720.87    191.87 o
 -14   4  14      906.72      605.65    141.79 o
 -12   4  14      948.55     1276.06    121.49 o
 -10   4  14      616.13      676.51     90.46 o
  -8   4  14      966.73     1164.27     90.15 o
  -6   4  14    14059.07    14619.42   1196.69 o
  -4   4  14      152.57       49.96     56.32 o
  -2   4  14      257.47      118.62    207.02 o
   0   4  14     2783.36     2818.53    297.38 o
   2   4  14     2211.67     2311.79    259.12 o
   4   4  14      848.76     1178.70    223.59 o
   6   4  14     3691.55     4329.76    643.23 o
   8   4  14     8080.28     8261.68    798.29 o
  10   4  14        1.68     -175.04    418.78 o
 -15   5  14      187.56      218.39    144.80 o
 -13   5  14     1186.67     1052.88    114.50 o
 -11   5  14     4644.08     4989.81    384.95 o
  -9   5  14      400.73      385.50     85.21 o
  -7   5  14        0.24      -69.29     69.29 o
  -5   5  14     1130.00     1025.29     77.79 o
  -3   5  14     1126.85     1087.27    159.97 o
  -1   5  14      321.59      458.69     79.73 o
   1   5  14        2.80      -74.97    195.63 o
   3   5  14     1938.17     2263.54    348.20 o
   5   5  14     1548.39     1284.72    178.97 o
   7   5  14     1743.19     1537.66    113.67 o
   9   5  14      410.50      342.55    467.72 o
 -14   6  14     3164.60     3478.66    209.79 o
 -12   6  14       43.74      -77.39    118.47 o
 -10   6  14        4.44      -73.23     92.56 o
  -8   6  14      820.54      475.52     83.74 o
  -6   6  14       95.09      110.53     82.51 o
  -4   6  14       13.93       56.65     56.85 o
  -2   6  14     1313.54     1426.50     87.96 o
   0   6  14      255.09      233.63     73.00 o
   2   6  14       12.63       35.67     91.41 o
   4   6  14     1307.41     1219.89    144.68 o
   6   6  14     7986.90     7614.50    969.16 o
   8   6  14     2600.07     2646.62    264.28 o
 -13   7  14     1911.47     1896.38    142.46 o
 -11   7  14     6161.88     6002.80    263.95 o
  -9   7  14      268.61      243.58    103.44 o
  -7   7  14     1654.68     1755.37    141.23 o
  -5   7  14     5766.67     5765.12    310.89 o
  -3   7  14     1993.67     2103.26    181.39 o
  -1   7  14      141.61      124.07     77.42 o
   1   7  14     2617.30     2626.44     99.74 o
   3   7  14     4541.58     4393.46    188.27 o
   5   7  14     1002.27      862.15     84.43 o
   7   7  14       16.47     -172.22    172.22 o
   9   7  14     2168.69     1439.85    483.71 o
 -12   8  14      194.31      268.24    138.74 o
 -10   8  14       30.88      -74.03    111.09 o
  -8   8  14     4865.53     4895.48    213.40 o
  -6   8  14      956.82     1072.29    143.43 o
  -4   8  14      326.40      388.39     87.40 o
  -2   8  14     2975.10     2496.14    119.34 o
   0   8  14      507.24      392.72     70.17 o
   2   8  14      125.65       23.23     63.16 o
   4   8  14      585.29      662.32    133.71 o
   6   8  14     2218.84     2110.84    279.50 o
 -11   9  14      316.68      185.07    140.78 o
  -9   9  14     1687.99     1835.52    176.58 o
  -7   9  14      165.10      206.00    103.49 o
  -5   9  14      837.83      685.31    102.49 o
  -3   9  14     8949.40     8245.17    269.60 o
  -1   9  14     1331.22     1323.26    202.93 o
   1   9  14        7.22      -81.09     81.09 o
   3   9  14      621.76      656.42    208.18 o
   5   9  14     3066.54     2962.51    327.50 o
  -8  10  14       25.28      -83.31    122.61 o
  -6  10  14      774.86      873.04    114.26 o
  -4  10  14       68.35       82.89    108.26 o
  -2  10  14     2073.05     2029.82    167.21 o
   0  10  14     2401.02     2016.15    162.05 o
   2  10  14     3235.85     2673.41    216.23 o
   4  10  14        5.58     -139.28    268.21 o
  -5  11  14     1449.33     1331.62    177.80 o
  -3  11  14     1454.10     1329.03    164.20 o
  -1  11  14       53.20      278.29    145.93 o
   1  11  14      677.29      733.23    189.94 o
 -15   1  15       42.07      171.73    143.46 o
 -13   1  15      161.44       91.83    133.91 o
 -11   1  15     1905.49     1648.70    109.12 o
  -9   1  15      171.84      246.92     90.19 o
  -7   1  15      664.89      625.47     74.56 o
  -5   1  15      353.51      363.12    267.67 o
  -3   1  15     6251.44     6668.36    363.63 o
  -1   1  15     5698.49     6728.54    419.21 o
   1   1  15      134.69     -131.04    164.55 o
   3   1  15     6382.01     6772.06    362.71 o
   5   1  15       36.32     -104.00    231.13 o
   7   1  15       46.37       37.14    556.18 o
   9   1  15      939.04      792.68    527.00 o
 -14   2  15     1146.47      995.24    149.25 o
 -12   2  15      573.92      434.23    141.22 o
 -10   2  15      109.31       41.26     87.63 o
  -8   2  15       94.05      131.59     65.48 o
  -6   2  15      424.93      509.34    102.42 o
  -4   2  15      137.96       11.29    203.67 o
  -2   2  15     1979.24     2556.61    628.17 o
   0   2  15     1926.99     1854.40    257.02 o
   2   2  15     1867.62     2370.62    262.83 o
   4   2  15      282.58      341.92    252.45 o
   6   2  15      806.77      586.43    306.55 o
   8   2  15       93.30        5.38    231.45 o
 -13   3  15     2094.35     2484.20    178.97 o
 -11   3  15     1500.24     1536.38    129.16 o
  -9   3  15     1986.03     1727.64     99.93 o
  -7   3  15       34.14       44.97     77.97 o
  -5   3  15     1004.63     1393.41    260.89 o
  -3   3  15     3825.39     4786.24    337.26 o
  -1   3  15     3286.11     3503.28    342.58 o
   1   3  15     2311.03     2330.50    287.25 o
   3   3  15       50.31      177.45    235.37 o
   5   3  15     5526.69     5868.30    438.78 o
   7   3  15     1861.55     2417.22    322.11 o
   9   3  15      348.76      864.85    494.07 o
 -14   4  15      679.72      631.57    147.31 o
 -12   4  15       30.93     -100.11    100.11 o
 -10   4  15     2345.58     2358.61    126.36 o
  -8   4  15     1520.23     1329.23     93.79 o
  -6   4  15      701.16      652.22     53.50 o
  -4   4  15      450.05      377.17     80.55 o
  -2   4  15     2201.73     2379.15    489.36 o
   0   4  15     1576.91     1899.69    326.59 o
   2   4  15      551.33      727.77    245.72 o
   4   4  15       19.46     -248.83    309.77 o
   6   4  15       47.80     -208.31    208.31 o
   8   4  15     1072.89      829.09    477.13 o
 -13   5  15       87.61       61.03    119.09 o
 -11   5  15     1991.32     1758.02    143.06 o
  -9   5  15     5055.59     4633.48    170.95 o
  -7   5  15      139.17      145.30     90.59 o
  -5   5  15     1618.10     1388.78     85.22 o
  -3   5  15     2892.53     2609.51    158.57 o
  -1   5  15      209.87     -115.23    208.59 o
   1   5  15      297.85      644.31    375.96 o
   3   5  15     2535.44     3420.07    639.46 o
   5   5  15     7277.61     7281.96    457.16 o
   7   5  15      227.87      228.68    480.89 o
 -12   6  15        5.23      138.57    111.25 o
 -10   6  15      756.26      633.80    165.19 o
  -8   6  15      422.30      734.70    108.66 o
  -6   6  15      517.26      537.73     91.47 o
  -4   6  15     2108.31     1843.65    144.43 o
  -2   6  15        1.99       46.38    188.48 o
   0   6  15     1664.74     1555.38     94.26 o
   2   6  15       70.00     -196.79    196.79 o
   4   6  15      195.63      532.67    246.39 o
   6   6  15       15.15      264.44    482.77 o
 -11   7  15     3030.33     2686.74    199.79 o
  -9   7  15      548.02      652.51    120.10 o
  -7   7  15      717.68      626.99     91.77 o
  -5   7  15     1222.14     1111.73     89.26 o
  -3   7  15       60.18       12.30     72.04 o
  -1   7  15       33.04      -97.69    133.71 o
   1   7  15      722.25      562.46     96.40 o
   5   7  15       51.53     -160.92    448.89 o
 -10   8  15      363.91      207.58    162.42 o
  -8   8  15      565.69      447.58    164.23 o
  -6   8  15     1442.67     1309.55    140.14 o
  -4   8  15     1749.90     1525.17    195.74 o
  -2   8  15     1301.97     1221.03    135.83 o
   0   8  15       45.58      -81.77    119.61 o
   2   8  15      835.30      655.93    178.80 o
  -7   9  15      862.10      934.43    156.20 o
  -5   9  15       19.31      131.22    140.99 o
  -3   9  15     4887.87     4453.78    506.99 o
  -1   9  15      342.43      214.57    214.57 o
   1   9  15      357.37      593.82    178.80 o
  -4  10  15     1605.57     1571.97    285.12 o
  -2  10  15       24.64     -261.62    261.62 o
 -12   0  16     6527.82     5884.56    386.78 o
  -8   0  16        6.84       -7.00     62.68 o
  -6   0  16    12464.63    14820.09   1030.48 o
  -4   0  16     4443.62     4391.07    566.53 o
  -2   0  16      823.40     1311.86    327.50 o
   0   0  16     3656.64     3988.29    484.66 o
   2   0  16     4306.58     3586.45    448.89 o
   4   0  16     1285.39     1070.01    356.67 o
   6   0  16      482.11     -543.94    543.94 o
 -13   1  16       60.89      135.35    182.10 o
 -11   1  16     1324.19     1220.45    262.82 o
  -9   1  16      145.49      192.68    116.51 o
  -7   1  16        7.19     -191.15    191.15 o
  -5   1  16       33.32     -197.98    197.98 o
  -3   1  16       81.12      226.80    431.01 o
  -1   1  16      149.61       85.98    202.05 o
   1   1  16       11.61     -294.00    311.03 o
   3   1  16     1671.99     2426.26    300.35 o
   5   1  16      189.66      187.46    240.16 o
 -12   2  16     3283.98     3321.11    276.61 o
 -10   2  16      441.18      450.54    102.66 o
  -8   2  16     3048.11     2742.23    250.18 o
  -6   2  16     1081.49     1509.32    335.49 o
  -4   2  16     2130.31     2003.65    319.97 o
  -2   2  16     1293.45     1203.52    270.35 o
   0   2  16     6513.65     7295.49    475.24 o
   2   2  16     5159.44     5136.88    330.64 o
   4   2  16      731.67     1051.12    252.03 o
 -11   3  16      973.43      969.68    130.12 o
  -9   3  16      424.55      465.84    249.99 o
  -7   3  16      195.05      229.23     76.21 o
  -5   3  16     1001.48     1140.95    790.03 o
  -3   3  16      898.40     1513.62    518.53 o
  -1   3  16     1156.51     1468.16    269.29 o
   1   3  16      859.79      670.03    247.37 o
   3   3  16      278.73      287.38    386.78 o
   5   3  16      139.75     -544.88    544.88 o
 -12   4  16      471.96      597.77    162.92 o
 -10   4  16     4770.39     4166.27    287.50 o
  -8   4  16     3367.99     3589.71    906.26 o
  -6   4  16     1897.88     1556.79    164.87 o
  -4   4  16     2558.11     2013.72    351.98 o
  -2   4  16      113.30      166.56    282.93 o
   0   4  16     1925.19     1797.83    296.28 o
   2   4  16     1437.83     1311.30    305.62 o
   4   4  16     2962.28     2523.55    834.27 o
 -11   5  16       89.09      169.48    179.39 o
  -9   5  16     5086.00     5080.13    413.28 o
  -7   5  16      154.17      363.35    127.12 o
  -5   5  16       92.62      274.77     88.90 o
  -3   5  16     1239.85     1308.10    346.32 o
  -1   5  16     1389.67     1437.76    512.89 o
   1   5  16      436.27      474.18    464.89 o
   3   5  16     1490.27     1502.93    324.51 o
 -10   6  16       88.34      466.39    415.02 o
  -8   6  16       14.22       22.04    193.86 o
  -6   6  16     2468.16     2526.83    222.91 o
  -4   6  16     2025.70     2437.39    425.37 o
  -2   6  16      945.87      778.27    518.53 o
   0   6  16       18.54     -199.41    221.48 o
   2   6  16     1894.27      471.77    662.52 o
  -7   7  16     1881.76     1613.95    456.42 o
  -5   7  16       77.98      368.90    435.72 o
  -3   7  16      766.24      813.09    383.96 o
  -1   7  16     2762.41     3423.64    584.41 o
   1   7  16      514.26     -558.06    558.06 o
  -4   8  16      622.20      440.42    451.72 o
  -2   8  16     1781.14     1617.71    516.65 o
  -9   1  17      971.17     2591.73    486.54 o
  -7   1  17      246.13      482.41    358.02 o
  -5   1  17        1.13      -11.89    283.26 o
  -3   1  17       10.77      -45.09    217.62 o
  -1   1  17     6631.36     8051.38    483.18 o
   1   1  17     1502.52      824.55    390.54 o
  -8   2  17       81.40       22.59    485.60 o
  -6   2  17     1009.82      300.14    485.13 o
  -4   2  17       19.54       18.96    429.60 o
  -2   2  17      424.14      966.65    281.96 o
   0   2  17       63.75     -308.13    619.23 o
  -9   3  17     1609.80     2231.30    484.66 o
  -7   3  17     1134.96     1787.11    359.49 o
  -5   3  17      810.71      812.93    331.05 o
  -3   3  17     1810.94     2173.40    785.80 o
  -1   3  17       29.17      -82.21    346.55 o
   1   3  17       24.89     -580.65    580.65 o
  -8   4  17      694.95     1222.46    348.20 o
  -6   4  17       14.37      256.91    368.90 o
  -4   4  17      582.23      200.00    253.16 o
  -2   4  17       92.39      100.70    479.95 o
  -5   5  17       52.63     -301.14    301.14 o
  -3   5  17       68.09      603.23    502.54 o
 
